# Supplementary material for: Arsenic exposure and intestinal microbiota in children from Sirajdikhan, Bangladesh
Source: PLoS One. 2017 Dec 6;12(12):e0188487. doi: 10.1371/journal.pone.0188487 (PMC5718612; doi:10.1371/journal.pone.0188487)
Supplement: S1 Table — (XLSX) [file pone.0188487.s011.xlsx]

## Sheet: Sheet1
S1 Table.PICRUST.keggProtein.CSS.biom.mann_whitney_u
KEGG	Mann–Whitney U test Test-Statistic	P	FDR_P	Bonferroni_P	High_mean	Low_mean	KEGG description
K01297	159	0.00299125	0.194299	1	3.46624	5.00251	muramoyltetrapeptide carboxypeptidase [EC:3.4.17.13]; Metabolism; Enzyme Families; Peptidases; NA; NA; NA; NA; NA; NA; NA; NA; NA; NA; NA; NA; NA; NA; NA; NA; NA; NA; NA; NA; NA; NA; NA; NA; NA; NA; NA; NA; NA; NA; NA; NA; NA; NA; NA; NA; NA; NA; NA; NA; NA; NA; NA; NA; NA; NA; NA; NA; NA; NA; NA; NA; NA; NA
K04564	163	0.00383903	0.194299	1	4.68791	5.80447	superoxide dismutase, Fe-Mn family [EC:1.15.1.1]; Human Diseases; Neurodegenerative Diseases; Huntington's disease; Cellular Processes; Transport and Catabolism; Peroxisome; NA; NA; NA; NA; NA; NA; NA; NA; NA; NA; NA; NA; NA; NA; NA; NA; NA; NA; NA; NA; NA; NA; NA; NA; NA; NA; NA; NA; NA; NA; NA; NA; NA; NA; NA; NA; NA; NA; NA; NA; NA; NA; NA; NA; NA; NA; NA; NA; NA; NA; NA
K03521	166	0.00461399	0.194299	1	6.86141	8.00565	electron transfer flavoprotein beta subunit; Unclassified; Metabolism; Energy metabolism; NA; NA; NA; NA; NA; NA; NA; NA; NA; NA; NA; NA; NA; NA; NA; NA; NA; NA; NA; NA; NA; NA; NA; NA; NA; NA; NA; NA; NA; NA; NA; NA; NA; NA; NA; NA; NA; NA; NA; NA; NA; NA; NA; NA; NA; NA; NA; NA; NA; NA; NA; NA; NA; NA
K03522	167	0.00490186	0.194299	1	6.87676	8.01438	electron transfer flavoprotein alpha subunit; Unclassified; Metabolism; Energy metabolism; NA; NA; NA; NA; NA; NA; NA; NA; NA; NA; NA; NA; NA; NA; NA; NA; NA; NA; NA; NA; NA; NA; NA; NA; NA; NA; NA; NA; NA; NA; NA; NA; NA; NA; NA; NA; NA; NA; NA; NA; NA; NA; NA; NA; NA; NA; NA; NA; NA; NA; NA; NA; NA; NA
K03589	173	0.00699681	0.194299	1	6.69197	7.79065	cell division protein FtsQ; Genetic Information Processing; Replication and Repair; Chromosome; Cellular Processes; Cell Growth and Death; Cell cycle - Caulobacter; NA; NA; NA; NA; NA; NA; NA; NA; NA; NA; NA; NA; NA; NA; NA; NA; NA; NA; NA; NA; NA; NA; NA; NA; NA; NA; NA; NA; NA; NA; NA; NA; NA; NA; NA; NA; NA; NA; NA; NA; NA; NA; NA; NA; NA; NA; NA; NA; NA; NA; NA
K03311	173	0.00699681	0.194299	1	5.07383	6.32921	branched-chain amino acid:cation transporter, LIVCS family; Unclassified; Cellular Processes and Signaling; Other ion-coupled transporters; NA; NA; NA; NA; NA; NA; NA; NA; NA; NA; NA; NA; NA; NA; NA; NA; NA; NA; NA; NA; NA; NA; NA; NA; NA; NA; NA; NA; NA; NA; NA; NA; NA; NA; NA; NA; NA; NA; NA; NA; NA; NA; NA; NA; NA; NA; NA; NA; NA; NA; NA; NA; NA; NA
K00437	174	0.00741532	0.194299	1	0.167094	0.662713	cytochrome-c3 hydrogenase [EC:1.12.2.1]; Unclassified; Metabolism; Others; NA; NA; NA; NA; NA; NA; NA; NA; NA; NA; NA; NA; NA; NA; NA; NA; NA; NA; NA; NA; NA; NA; NA; NA; NA; NA; NA; NA; NA; NA; NA; NA; NA; NA; NA; NA; NA; NA; NA; NA; NA; NA; NA; NA; NA; NA; NA; NA; NA; NA; NA; NA; NA; NA
K01611	175	0.00785615	0.194299	1	4.73605	6.00061	S-adenosylmethionine decarboxylase [EC:4.1.1.50]; Metabolism; Amino Acid Metabolism; Cysteine and methionine metabolism; Metabolism; Amino Acid Metabolism; Arginine and proline metabolism; NA; NA; NA; NA; NA; NA; NA; NA; NA; NA; NA; NA; NA; NA; NA; NA; NA; NA; NA; NA; NA; NA; NA; NA; NA; NA; NA; NA; NA; NA; NA; NA; NA; NA; NA; NA; NA; NA; NA; NA; NA; NA; NA; NA; NA; NA; NA; NA; NA; NA; NA
K07803	176	0.00832031	0.194299	1	0.46036	0.297135	zinc resistance-associated protein; Environmental Information Processing; Signal Transduction; Two-component system; NA; NA; NA; NA; NA; NA; NA; NA; NA; NA; NA; NA; NA; NA; NA; NA; NA; NA; NA; NA; NA; NA; NA; NA; NA; NA; NA; NA; NA; NA; NA; NA; NA; NA; NA; NA; NA; NA; NA; NA; NA; NA; NA; NA; NA; NA; NA; NA; NA; NA; NA; NA; NA; NA
K09013	176	0.00832031	0.194299	1	6.74548	7.82406	Fe-S cluster assembly ATP-binding protein; Environmental Information Processing; Membrane Transport; Transporters; NA; NA; NA; NA; NA; NA; NA; NA; NA; NA; NA; NA; NA; NA; NA; NA; NA; NA; NA; NA; NA; NA; NA; NA; NA; NA; NA; NA; NA; NA; NA; NA; NA; NA; NA; NA; NA; NA; NA; NA; NA; NA; NA; NA; NA; NA; NA; NA; NA; NA; NA; NA; NA; NA
K05540	176	0.00832031	0.194299	1	4.59693	5.71115	tRNA-dihydrouridine synthase B [EC:1.-.-.-]; Unclassified; Genetic Information Processing; Translation proteins; NA; NA; NA; NA; NA; NA; NA; NA; NA; NA; NA; NA; NA; NA; NA; NA; NA; NA; NA; NA; NA; NA; NA; NA; NA; NA; NA; NA; NA; NA; NA; NA; NA; NA; NA; NA; NA; NA; NA; NA; NA; NA; NA; NA; NA; NA; NA; NA; NA; NA; NA; NA; NA; NA
K00385	176	0.00832031	0.194299	1	2.62448	4.2435	anaerobic sulfite reductase subunit C [EC:1.8.1.-]; Unclassified; Metabolism; Others; NA; NA; NA; NA; NA; NA; NA; NA; NA; NA; NA; NA; NA; NA; NA; NA; NA; NA; NA; NA; NA; NA; NA; NA; NA; NA; NA; NA; NA; NA; NA; NA; NA; NA; NA; NA; NA; NA; NA; NA; NA; NA; NA; NA; NA; NA; NA; NA; NA; NA; NA; NA; NA; NA
K07005	177	0.00880885	0.194299	1	6.76418	7.8443	None; Unclassified; Poorly Characterized; General function prediction only; NA; NA; NA; NA; NA; NA; NA; NA; NA; NA; NA; NA; NA; NA; NA; NA; NA; NA; NA; NA; NA; NA; NA; NA; NA; NA; NA; NA; NA; NA; NA; NA; NA; NA; NA; NA; NA; NA; NA; NA; NA; NA; NA; NA; NA; NA; NA; NA; NA; NA; NA; NA; NA; NA
K00648	177	0.00880885	0.194299	1	6.93141	8.01213	3-oxoacyl-[acyl-carrier-protein] synthase III [EC:2.3.1.180]; Metabolism; Lipid Metabolism; Fatty acid biosynthesis; Metabolism; Lipid Metabolism; Lipid biosynthesis proteins; NA; NA; NA; NA; NA; NA; NA; NA; NA; NA; NA; NA; NA; NA; NA; NA; NA; NA; NA; NA; NA; NA; NA; NA; NA; NA; NA; NA; NA; NA; NA; NA; NA; NA; NA; NA; NA; NA; NA; NA; NA; NA; NA; NA; NA; NA; NA; NA; NA; NA; NA
K07507	178	0.00932287	0.194299	1	6.09726	7.2866	putative Mg2+ transporter-C (MgtC) family protein; Unclassified; Cellular Processes and Signaling; Other transporters; NA; NA; NA; NA; NA; NA; NA; NA; NA; NA; NA; NA; NA; NA; NA; NA; NA; NA; NA; NA; NA; NA; NA; NA; NA; NA; NA; NA; NA; NA; NA; NA; NA; NA; NA; NA; NA; NA; NA; NA; NA; NA; NA; NA; NA; NA; NA; NA; NA; NA; NA; NA; NA; NA
K01258	178	0.00932287	0.194299	1	6.7027	7.74228	tripeptide aminopeptidase [EC:3.4.11.4]; Metabolism; Enzyme Families; Peptidases; NA; NA; NA; NA; NA; NA; NA; NA; NA; NA; NA; NA; NA; NA; NA; NA; NA; NA; NA; NA; NA; NA; NA; NA; NA; NA; NA; NA; NA; NA; NA; NA; NA; NA; NA; NA; NA; NA; NA; NA; NA; NA; NA; NA; NA; NA; NA; NA; NA; NA; NA; NA; NA; NA
K05895	178	0.00932287	0.194299	1	4.40246	5.59978	precorrin-6X reductase [EC:1.3.1.54]; Metabolism; Metabolism of Cofactors and Vitamins; Porphyrin and chlorophyll metabolism; NA; NA; NA; NA; NA; NA; NA; NA; NA; NA; NA; NA; NA; NA; NA; NA; NA; NA; NA; NA; NA; NA; NA; NA; NA; NA; NA; NA; NA; NA; NA; NA; NA; NA; NA; NA; NA; NA; NA; NA; NA; NA; NA; NA; NA; NA; NA; NA; NA; NA; NA; NA; NA; NA
K08309	178	0.00932287	0.194299	1	4.68024	5.86385	soluble lytic murein transglycosylase [EC:3.2.1.-]; Unclassified; Metabolism; Glycan biosynthesis and metabolism; NA; NA; NA; NA; NA; NA; NA; NA; NA; NA; NA; NA; NA; NA; NA; NA; NA; NA; NA; NA; NA; NA; NA; NA; NA; NA; NA; NA; NA; NA; NA; NA; NA; NA; NA; NA; NA; NA; NA; NA; NA; NA; NA; NA; NA; NA; NA; NA; NA; NA; NA; NA; NA; NA
K01042	179	0.00986348	0.194299	1	3.51896	4.65252	L-seryl-tRNA(Ser) seleniumtransferase [EC:2.9.1.1]; Genetic Information Processing; Translation; Aminoacyl-tRNA biosynthesis; Metabolism; Metabolism of Other Amino Acids; Selenocompound metabolism; NA; NA; NA; NA; NA; NA; NA; NA; NA; NA; NA; NA; NA; NA; NA; NA; NA; NA; NA; NA; NA; NA; NA; NA; NA; NA; NA; NA; NA; NA; NA; NA; NA; NA; NA; NA; NA; NA; NA; NA; NA; NA; NA; NA; NA; NA; NA; NA; NA; NA; NA
K14534	179	0.00986348	0.194299	1	3.8811	5.19663	4-hydroxybutyryl-CoA dehydratase / vinylacetyl-CoA-Delta-isomerase [EC:4.2.1.120 5.3.3.3]; Metabolism; Energy Metabolism; Carbon fixation pathways in prokaryotes; Metabolism; Carbohydrate Metabolism; Butanoate metabolism; NA; NA; NA; NA; NA; NA; NA; NA; NA; NA; NA; NA; NA; NA; NA; NA; NA; NA; NA; NA; NA; NA; NA; NA; NA; NA; NA; NA; NA; NA; NA; NA; NA; NA; NA; NA; NA; NA; NA; NA; NA; NA; NA; NA; N…
K00760	179	0.00986348	0.194299	1	6.91017	7.94143	hypoxanthine phosphoribosyltransferase [EC:2.4.2.8]; Metabolism; Xenobiotics Biodegradation and Metabolism; Drug metabolism - other enzymes; Metabolism; Nucleotide Metabolism; Purine metabolism; NA; NA; NA; NA; NA; NA; NA; NA; NA; NA; NA; NA; NA; NA; NA; NA; NA; NA; NA; NA; NA; NA; NA; NA; NA; NA; NA; NA; NA; NA; NA; NA; NA; NA; NA; NA; NA; NA; NA; NA; NA; NA; NA; NA; NA; NA; NA; NA; NA; NA; NA
K01409	180	0.0104318	0.194299	1	7.26451	8.29763	O-sialoglycoprotein endopeptidase [EC:3.4.24.57]; Metabolism; Enzyme Families; Peptidases; NA; NA; NA; NA; NA; NA; NA; NA; NA; NA; NA; NA; NA; NA; NA; NA; NA; NA; NA; NA; NA; NA; NA; NA; NA; NA; NA; NA; NA; NA; NA; NA; NA; NA; NA; NA; NA; NA; NA; NA; NA; NA; NA; NA; NA; NA; NA; NA; NA; NA; NA; NA; NA; NA
K06178	180	0.0104318	0.194299	1	6.49179	7.55296	ribosomal large subunit pseudouridine synthase B [EC:5.4.99.12]; 23S rRNA pseudouridine2605 synthase [EC:5.4.99.22]; Genetic Information Processing; Translation; Ribosome Biogenesis; NA; NA; NA; NA; NA; NA; NA; NA; NA; NA; NA; NA; NA; NA; NA; NA; NA; NA; NA; NA; NA; NA; NA; NA; NA; NA; NA; NA; NA; NA; NA; NA; NA; NA; NA; NA; NA; NA; NA; NA; NA; NA; NA; NA; NA; NA; NA; NA; NA; NA; NA; NA; NA
K05808	181	0.0110292	0.194299	1	6.90201	7.94854	putative sigma-54 modulation protein; Unclassified; Genetic Information Processing; Translation proteins; NA; NA; NA; NA; NA; NA; NA; NA; NA; NA; NA; NA; NA; NA; NA; NA; NA; NA; NA; NA; NA; NA; NA; NA; NA; NA; NA; NA; NA; NA; NA; NA; NA; NA; NA; NA; NA; NA; NA; NA; NA; NA; NA; NA; NA; NA; NA; NA; NA; NA; NA; NA; NA; NA
K07566	181	0.0110292	0.194299	1	7.02101	8.03196	tRNA threonylcarbamoyladenosine biosynthesis protein; putative translation factor; Genetic Information Processing; Translation; Ribosome Biogenesis; NA; NA; NA; NA; NA; NA; NA; NA; NA; NA; NA; NA; NA; NA; NA; NA; NA; NA; NA; NA; NA; NA; NA; NA; NA; NA; NA; NA; NA; NA; NA; NA; NA; NA; NA; NA; NA; NA; NA; NA; NA; NA; NA; NA; NA; NA; NA; NA; NA; NA; NA; NA; NA
K01921	181	0.0110292	0.194299	1	7.17481	8.19664	D-alanine-D-alanine ligase [EC:6.3.2.4]; Metabolism; Metabolism of Other Amino Acids; D-Alanine metabolism; Metabolism; Glycan Biosynthesis and Metabolism; Peptidoglycan biosynthesis; NA; NA; NA; NA; NA; NA; NA; NA; NA; NA; NA; NA; NA; NA; NA; NA; NA; NA; NA; NA; NA; NA; NA; NA; NA; NA; NA; NA; NA; NA; NA; NA; NA; NA; NA; NA; NA; NA; NA; NA; NA; NA; NA; NA; NA; NA; NA; NA; NA; NA; NA
K01159	181	0.0110292	0.194299	1	6.37007	7.45218	crossover junction endodeoxyribonuclease RuvC [EC:3.1.22.4]; Genetic Information Processing; Replication and Repair; Homologous recombination; Genetic Information Processing; Replication and Repair; DNA repair and recombination proteins; NA; NA; NA; NA; NA; NA; NA; NA; NA; NA; NA; NA; NA; NA; NA; NA; NA; NA; NA; NA; NA; NA; NA; NA; NA; NA; NA; NA; NA; NA; NA; NA; NA; NA; NA; NA; NA; NA; NA; NA; N…
K01619	181	0.0110292	0.194299	1	6.83816	7.86304	deoxyribose-phosphate aldolase [EC:4.1.2.4]; Metabolism; Carbohydrate Metabolism; Pentose phosphate pathway; NA; NA; NA; NA; NA; NA; NA; NA; NA; NA; NA; NA; NA; NA; NA; NA; NA; NA; NA; NA; NA; NA; NA; NA; NA; NA; NA; NA; NA; NA; NA; NA; NA; NA; NA; NA; NA; NA; NA; NA; NA; NA; NA; NA; NA; NA; NA; NA; NA; NA; NA; NA; NA; NA
K12344	181	0.0110292	0.194299	1	0.271292	0.562305	3-oxo-5-alpha-steroid 4-dehydrogenase 2 [EC:1.3.99.5]; Metabolism; Lipid Metabolism; Steroid hormone biosynthesis; Human Diseases; Cancers; Prostate cancer; NA; NA; NA; NA; NA; NA; NA; NA; NA; NA; NA; NA; NA; NA; NA; NA; NA; NA; NA; NA; NA; NA; NA; NA; NA; NA; NA; NA; NA; NA; NA; NA; NA; NA; NA; NA; NA; NA; NA; NA; NA; NA; NA; NA; NA; NA; NA; NA; NA; NA; NA
K03737	181	0.0110292	0.194299	1	6.99802	8.04794	putative pyruvate-flavodoxin oxidoreductase [EC:1.2.7.-]; Metabolism; Energy Metabolism; Carbon fixation pathways in prokaryotes; NA; NA; NA; NA; NA; NA; NA; NA; NA; NA; NA; NA; NA; NA; NA; NA; NA; NA; NA; NA; NA; NA; NA; NA; NA; NA; NA; NA; NA; NA; NA; NA; NA; NA; NA; NA; NA; NA; NA; NA; NA; NA; NA; NA; NA; NA; NA; NA; NA; NA; NA; NA; NA; NA
K03306	181	0.0110292	0.194299	1	4.58187	5.76622	inorganic phosphate transporter, PiT family; Unclassified; Cellular Processes and Signaling; Other ion-coupled transporters; NA; NA; NA; NA; NA; NA; NA; NA; NA; NA; NA; NA; NA; NA; NA; NA; NA; NA; NA; NA; NA; NA; NA; NA; NA; NA; NA; NA; NA; NA; NA; NA; NA; NA; NA; NA; NA; NA; NA; NA; NA; NA; NA; NA; NA; NA; NA; NA; NA; NA; NA; NA; NA; NA
K07090	182	0.0116567	0.194299	1	7.32832	8.34502	None; Unclassified; Poorly Characterized; General function prediction only; NA; NA; NA; NA; NA; NA; NA; NA; NA; NA; NA; NA; NA; NA; NA; NA; NA; NA; NA; NA; NA; NA; NA; NA; NA; NA; NA; NA; NA; NA; NA; NA; NA; NA; NA; NA; NA; NA; NA; NA; NA; NA; NA; NA; NA; NA; NA; NA; NA; NA; NA; NA; NA; NA
K01784	182	0.0116567	0.194299	1	7.8174	8.86398	UDP-glucose 4-epimerase [EC:5.1.3.2]; Metabolism; Carbohydrate Metabolism; Amino sugar and nucleotide sugar metabolism; Metabolism; Carbohydrate Metabolism; Galactose metabolism; NA; NA; NA; NA; NA; NA; NA; NA; NA; NA; NA; NA; NA; NA; NA; NA; NA; NA; NA; NA; NA; NA; NA; NA; NA; NA; NA; NA; NA; NA; NA; NA; NA; NA; NA; NA; NA; NA; NA; NA; NA; NA; NA; NA; NA; NA; NA; NA; NA; NA; NA
K00012	182	0.0116567	0.194299	1	6.76506	7.79395	UDPglucose 6-dehydrogenase [EC:1.1.1.22]; Metabolism; Carbohydrate Metabolism; Amino sugar and nucleotide sugar metabolism; Metabolism; Carbohydrate Metabolism; Ascorbate and aldarate metabolism; Metabolism; Carbohydrate Metabolism; Pentose and glucuronate interconversions; Metabolism; Carbohydrate Metabolism; Starch and sucrose metabolism; NA; NA; NA; NA; NA; NA; NA; NA; NA; NA; NA; NA; NA; NA; …
K07058	182	0.0116567	0.194299	1	6.7633	7.78701	membrane protein; Unclassified; Poorly Characterized; General function prediction only; NA; NA; NA; NA; NA; NA; NA; NA; NA; NA; NA; NA; NA; NA; NA; NA; NA; NA; NA; NA; NA; NA; NA; NA; NA; NA; NA; NA; NA; NA; NA; NA; NA; NA; NA; NA; NA; NA; NA; NA; NA; NA; NA; NA; NA; NA; NA; NA; NA; NA; NA; NA; NA; NA
K07709	183	0.0123136	0.194299	1	0.446952	0.286095	two-component system, NtrC family, sensor histidine kinase HydH [EC:2.7.13.3]; Metabolism; Enzyme Families; Protein kinases; Environmental Information Processing; Signal Transduction; Two-component system; NA; NA; NA; NA; NA; NA; NA; NA; NA; NA; NA; NA; NA; NA; NA; NA; NA; NA; NA; NA; NA; NA; NA; NA; NA; NA; NA; NA; NA; NA; NA; NA; NA; NA; NA; NA; NA; NA; NA; NA; NA; NA; NA; NA; NA; NA; NA; NA; N…
K02864	183	0.0123157	0.194299	1	6.98637	7.99428	large subunit ribosomal protein L10; Genetic Information Processing; Translation; Ribosome; NA; NA; NA; NA; NA; NA; NA; NA; NA; NA; NA; NA; NA; NA; NA; NA; NA; NA; NA; NA; NA; NA; NA; NA; NA; NA; NA; NA; NA; NA; NA; NA; NA; NA; NA; NA; NA; NA; NA; NA; NA; NA; NA; NA; NA; NA; NA; NA; NA; NA; NA; NA; NA; NA
K03424	183	0.0123157	0.194299	1	7.20644	8.23214	TatD DNase family protein [EC:3.1.21.-]; Unclassified; Genetic Information Processing; Replication, recombination and repair proteins; NA; NA; NA; NA; NA; NA; NA; NA; NA; NA; NA; NA; NA; NA; NA; NA; NA; NA; NA; NA; NA; NA; NA; NA; NA; NA; NA; NA; NA; NA; NA; NA; NA; NA; NA; NA; NA; NA; NA; NA; NA; NA; NA; NA; NA; NA; NA; NA; NA; NA; NA; NA; NA; NA
K03744	183	0.0123157	0.194299	1	6.22961	7.35818	LemA protein; Unclassified; Poorly Characterized; Function unknown; NA; NA; NA; NA; NA; NA; NA; NA; NA; NA; NA; NA; NA; NA; NA; NA; NA; NA; NA; NA; NA; NA; NA; NA; NA; NA; NA; NA; NA; NA; NA; NA; NA; NA; NA; NA; NA; NA; NA; NA; NA; NA; NA; NA; NA; NA; NA; NA; NA; NA; NA; NA; NA; NA
K02902	183	0.0123157	0.194299	1	6.97916	7.98595	large subunit ribosomal protein L28; Genetic Information Processing; Translation; Ribosome; NA; NA; NA; NA; NA; NA; NA; NA; NA; NA; NA; NA; NA; NA; NA; NA; NA; NA; NA; NA; NA; NA; NA; NA; NA; NA; NA; NA; NA; NA; NA; NA; NA; NA; NA; NA; NA; NA; NA; NA; NA; NA; NA; NA; NA; NA; NA; NA; NA; NA; NA; NA; NA; NA
K01338	183	0.0123157	0.194299	1	7.29049	8.34117	ATP-dependent Lon protease [EC:3.4.21.53]; Metabolism; Enzyme Families; Peptidases; Cellular Processes; Cell Growth and Death; Cell cycle - Caulobacter; NA; NA; NA; NA; NA; NA; NA; NA; NA; NA; NA; NA; NA; NA; NA; NA; NA; NA; NA; NA; NA; NA; NA; NA; NA; NA; NA; NA; NA; NA; NA; NA; NA; NA; NA; NA; NA; NA; NA; NA; NA; NA; NA; NA; NA; NA; NA; NA; NA; NA; NA
K05810	183	0.0123157	0.194299	1	6.85345	7.88739	conserved hypothetical protein; Unclassified; Poorly Characterized; Function unknown; NA; NA; NA; NA; NA; NA; NA; NA; NA; NA; NA; NA; NA; NA; NA; NA; NA; NA; NA; NA; NA; NA; NA; NA; NA; NA; NA; NA; NA; NA; NA; NA; NA; NA; NA; NA; NA; NA; NA; NA; NA; NA; NA; NA; NA; NA; NA; NA; NA; NA; NA; NA; NA; NA
K03696	183	0.0123157	0.194299	1	6.98079	8.01192	ATP-dependent Clp protease ATP-binding subunit ClpC; Genetic Information Processing; Folding, Sorting and Degradation; Chaperones and folding catalysts; NA; NA; NA; NA; NA; NA; NA; NA; NA; NA; NA; NA; NA; NA; NA; NA; NA; NA; NA; NA; NA; NA; NA; NA; NA; NA; NA; NA; NA; NA; NA; NA; NA; NA; NA; NA; NA; NA; NA; NA; NA; NA; NA; NA; NA; NA; NA; NA; NA; NA; NA; NA; NA; NA
K03596	183	0.0123157	0.194299	1	6.99423	7.99588	GTP-binding protein LepA; Unclassified; Cellular Processes and Signaling; Cell motility and secretion; NA; NA; NA; NA; NA; NA; NA; NA; NA; NA; NA; NA; NA; NA; NA; NA; NA; NA; NA; NA; NA; NA; NA; NA; NA; NA; NA; NA; NA; NA; NA; NA; NA; NA; NA; NA; NA; NA; NA; NA; NA; NA; NA; NA; NA; NA; NA; NA; NA; NA; NA; NA; NA; NA
K03711	183	0.0123157	0.194299	1	7.66204	8.71917	Fur family transcriptional regulator, ferric uptake regulator; Genetic Information Processing; Transcription; Transcription factors; NA; NA; NA; NA; NA; NA; NA; NA; NA; NA; NA; NA; NA; NA; NA; NA; NA; NA; NA; NA; NA; NA; NA; NA; NA; NA; NA; NA; NA; NA; NA; NA; NA; NA; NA; NA; NA; NA; NA; NA; NA; NA; NA; NA; NA; NA; NA; NA; NA; NA; NA; NA; NA; NA
K03282	183	0.0123157	0.194299	1	6.83397	7.84483	large conductance mechanosensitive channel; large conductance mechanosensitive channel, MscL family; Unclassified; Cellular Processes and Signaling; Pores ion channels; NA; NA; NA; NA; NA; NA; NA; NA; NA; NA; NA; NA; NA; NA; NA; NA; NA; NA; NA; NA; NA; NA; NA; NA; NA; NA; NA; NA; NA; NA; NA; NA; NA; NA; NA; NA; NA; NA; NA; NA; NA; NA; NA; NA; NA; NA; NA; NA; NA; NA; NA; NA; NA
K01791	183	0.0123157	0.194299	1	6.63882	7.6904	UDP-N-acetylglucosamine 2-epimerase [EC:5.1.3.14]; Metabolism; Carbohydrate Metabolism; Amino sugar and nucleotide sugar metabolism; Metabolism; Glycan Biosynthesis and Metabolism; Lipopolysaccharide biosynthesis proteins; NA; NA; NA; NA; NA; NA; NA; NA; NA; NA; NA; NA; NA; NA; NA; NA; NA; NA; NA; NA; NA; NA; NA; NA; NA; NA; NA; NA; NA; NA; NA; NA; NA; NA; NA; NA; NA; NA; NA; NA; NA; NA; NA; NA; …
K05515	183	0.0123157	0.194299	1	6.93132	7.95389	penicillin-binding protein 2; Metabolism; Glycan Biosynthesis and Metabolism; Peptidoglycan biosynthesis; NA; NA; NA; NA; NA; NA; NA; NA; NA; NA; NA; NA; NA; NA; NA; NA; NA; NA; NA; NA; NA; NA; NA; NA; NA; NA; NA; NA; NA; NA; NA; NA; NA; NA; NA; NA; NA; NA; NA; NA; NA; NA; NA; NA; NA; NA; NA; NA; NA; NA; NA; NA; NA; NA
K13038	183	0.0123157	0.194299	1	7.8311	8.89844	phosphopantothenoylcysteine decarboxylase / phosphopantothenate--cysteine ligase [EC:4.1.1.36 6.3.2.5]; Metabolism; Metabolism of Cofactors and Vitamins; Pantothenate and CoA biosynthesis; NA; NA; NA; NA; NA; NA; NA; NA; NA; NA; NA; NA; NA; NA; NA; NA; NA; NA; NA; NA; NA; NA; NA; NA; NA; NA; NA; NA; NA; NA; NA; NA; NA; NA; NA; NA; NA; NA; NA; NA; NA; NA; NA; NA; NA; NA; NA; NA; NA; NA; NA; NA; NA…
K09758	184	0.0130075	0.194299	1	1.25741	2.68507	aspartate 4-decarboxylase [EC:4.1.1.12]; Metabolism; Amino Acid Metabolism; Cysteine and methionine metabolism; Metabolism; Amino Acid Metabolism; Alanine, aspartate and glutamate metabolism; NA; NA; NA; NA; NA; NA; NA; NA; NA; NA; NA; NA; NA; NA; NA; NA; NA; NA; NA; NA; NA; NA; NA; NA; NA; NA; NA; NA; NA; NA; NA; NA; NA; NA; NA; NA; NA; NA; NA; NA; NA; NA; NA; NA; NA; NA; NA; NA; NA; NA; NA
K02314	184	0.0130075	0.194299	1	7.10263	8.1114	replicative DNA helicase [EC:3.6.4.12]; replicative DNA helicase [EC:3.6.1.-]; Cellular Processes; Cell Growth and Death; Cell cycle - Caulobacter; Genetic Information Processing; Replication and Repair; DNA replication; Genetic Information Processing; Replication and Repair; DNA replication proteins; NA; NA; NA; NA; NA; NA; NA; NA; NA; NA; NA; NA; NA; NA; NA; NA; NA; NA; NA; NA; NA; NA; NA; NA; …
K06949	184	0.0130075	0.194299	1	7.00729	8.02022	ribosome biogenesis GTPase [EC:3.6.1.-]; Genetic Information Processing; Translation; Ribosome Biogenesis; NA; NA; NA; NA; NA; NA; NA; NA; NA; NA; NA; NA; NA; NA; NA; NA; NA; NA; NA; NA; NA; NA; NA; NA; NA; NA; NA; NA; NA; NA; NA; NA; NA; NA; NA; NA; NA; NA; NA; NA; NA; NA; NA; NA; NA; NA; NA; NA; NA; NA; NA; NA; NA; NA
K01495	184	0.0130075	0.194299	1	6.78391	7.83456	GTP cyclohydrolase I [EC:3.5.4.16]; Metabolism; Metabolism of Cofactors and Vitamins; Folate biosynthesis; NA; NA; NA; NA; NA; NA; NA; NA; NA; NA; NA; NA; NA; NA; NA; NA; NA; NA; NA; NA; NA; NA; NA; NA; NA; NA; NA; NA; NA; NA; NA; NA; NA; NA; NA; NA; NA; NA; NA; NA; NA; NA; NA; NA; NA; NA; NA; NA; NA; NA; NA; NA; NA; NA
K02358	184	0.0130075	0.194299	1	7.13042	8.1614	elongation factor EF-Tu [EC:3.6.5.3]; elongation factor Tu; Organismal Systems; Environmental Adaptation; Plant-pathogen interaction; Genetic Information Processing; Translation; Translation factors; NA; NA; NA; NA; NA; NA; NA; NA; NA; NA; NA; NA; NA; NA; NA; NA; NA; NA; NA; NA; NA; NA; NA; NA; NA; NA; NA; NA; NA; NA; NA; NA; NA; NA; NA; NA; NA; NA; NA; NA; NA; NA; NA; NA; NA; NA; NA; NA; NA; NA
K00857	184	0.0130075	0.194299	1	5.97294	7.05417	thymidine kinase [EC:2.7.1.21]; Metabolism; Nucleotide Metabolism; Pyrimidine metabolism; Metabolism; Xenobiotics Biodegradation and Metabolism; Drug metabolism - other enzymes; NA; NA; NA; NA; NA; NA; NA; NA; NA; NA; NA; NA; NA; NA; NA; NA; NA; NA; NA; NA; NA; NA; NA; NA; NA; NA; NA; NA; NA; NA; NA; NA; NA; NA; NA; NA; NA; NA; NA; NA; NA; NA; NA; NA; NA; NA; NA; NA; NA; NA; NA
K02988	184	0.0130075	0.194299	1	6.99746	8.00789	small subunit ribosomal protein S5; Genetic Information Processing; Translation; Ribosome; NA; NA; NA; NA; NA; NA; NA; NA; NA; NA; NA; NA; NA; NA; NA; NA; NA; NA; NA; NA; NA; NA; NA; NA; NA; NA; NA; NA; NA; NA; NA; NA; NA; NA; NA; NA; NA; NA; NA; NA; NA; NA; NA; NA; NA; NA; NA; NA; NA; NA; NA; NA; NA; NA
K07462	184	0.0130075	0.194299	1	6.99282	8.01336	single-stranded-DNA-specific exonuclease [EC:3.1.-.-]; Genetic Information Processing; Replication and Repair; Base excision repair; Genetic Information Processing; Replication and Repair; Mismatch repair; Genetic Information Processing; Replication and Repair; Homologous recombination; Genetic Information Processing; Replication and Repair; DNA repair and recombination proteins; NA; NA; NA; NA; …
K03978	184	0.0130075	0.194299	1	6.9969	8.01244	GTP-binding protein; Unclassified; Poorly Characterized; General function prediction only; NA; NA; NA; NA; NA; NA; NA; NA; NA; NA; NA; NA; NA; NA; NA; NA; NA; NA; NA; NA; NA; NA; NA; NA; NA; NA; NA; NA; NA; NA; NA; NA; NA; NA; NA; NA; NA; NA; NA; NA; NA; NA; NA; NA; NA; NA; NA; NA; NA; NA; NA; NA; NA; NA
K03043	184	0.0130075	0.194299	1	7.02728	8.04049	DNA-directed RNA polymerase subunit beta [EC:2.7.7.6]; Metabolism; Nucleotide Metabolism; Pyrimidine metabolism; Genetic Information Processing; Transcription; Transcription machinery; Genetic Information Processing; Replication and Repair; DNA repair and recombination proteins; Metabolism; Nucleotide Metabolism; Purine metabolism; Genetic Information Processing; Transcription; RNA polymerase; NA…
K06889	184	0.0130075	0.194299	1	7.47357	8.47273	None; Unclassified; Poorly Characterized; General function prediction only; NA; NA; NA; NA; NA; NA; NA; NA; NA; NA; NA; NA; NA; NA; NA; NA; NA; NA; NA; NA; NA; NA; NA; NA; NA; NA; NA; NA; NA; NA; NA; NA; NA; NA; NA; NA; NA; NA; NA; NA; NA; NA; NA; NA; NA; NA; NA; NA; NA; NA; NA; NA; NA; NA
K01424	184	0.0130075	0.194299	1	7.15142	8.2535	L-asparaginase [EC:3.5.1.1]; Metabolism; Metabolism of Other Amino Acids; Cyanoamino acid metabolism; Metabolism; Amino Acid Metabolism; Alanine, aspartate and glutamate metabolism; Metabolism; Energy Metabolism; Nitrogen metabolism; NA; NA; NA; NA; NA; NA; NA; NA; NA; NA; NA; NA; NA; NA; NA; NA; NA; NA; NA; NA; NA; NA; NA; NA; NA; NA; NA; NA; NA; NA; NA; NA; NA; NA; NA; NA; NA; NA; NA; NA; NA; N…
K00929	184	0.0130075	0.194299	1	5.78507	6.98164	butyrate kinase [EC:2.7.2.7]; Metabolism; Carbohydrate Metabolism; Butanoate metabolism; NA; NA; NA; NA; NA; NA; NA; NA; NA; NA; NA; NA; NA; NA; NA; NA; NA; NA; NA; NA; NA; NA; NA; NA; NA; NA; NA; NA; NA; NA; NA; NA; NA; NA; NA; NA; NA; NA; NA; NA; NA; NA; NA; NA; NA; NA; NA; NA; NA; NA; NA; NA; NA; NA
K00941	184	0.0130075	0.194299	1	7.50354	8.52196	phosphomethylpyrimidine kinase [EC:2.7.4.7]; hydroxymethylpyrimidine/phosphomethylpyrimidine kinase [EC:2.7.1.49 2.7.4.7]; Metabolism; Metabolism of Cofactors and Vitamins; Thiamine metabolism; NA; NA; NA; NA; NA; NA; NA; NA; NA; NA; NA; NA; NA; NA; NA; NA; NA; NA; NA; NA; NA; NA; NA; NA; NA; NA; NA; NA; NA; NA; NA; NA; NA; NA; NA; NA; NA; NA; NA; NA; NA; NA; NA; NA; NA; NA; NA; NA; NA; NA; NA; N…
K05837	184	0.0130075	0.194299	1	6.94428	7.97937	rod shape determining protein RodA; Genetic Information Processing; Replication and Repair; Chromosome; NA; NA; NA; NA; NA; NA; NA; NA; NA; NA; NA; NA; NA; NA; NA; NA; NA; NA; NA; NA; NA; NA; NA; NA; NA; NA; NA; NA; NA; NA; NA; NA; NA; NA; NA; NA; NA; NA; NA; NA; NA; NA; NA; NA; NA; NA; NA; NA; NA; NA; NA; NA; NA; NA
K02343	184	0.0130075	0.194299	1	7.00875	8.03977	DNA polymerase III subunit gamma/tau [EC:2.7.7.7]; Metabolism; Nucleotide Metabolism; Pyrimidine metabolism; Genetic Information Processing; Replication and Repair; DNA repair and recombination proteins; Metabolism; Nucleotide Metabolism; Purine metabolism; Genetic Information Processing; Replication and Repair; Mismatch repair; Genetic Information Processing; Replication and Repair; Homologous r…
K01776	184	0.0130075	0.194299	1	7.00187	8.00992	glutamate racemase [EC:5.1.1.3]; Metabolism; Metabolism of Other Amino Acids; D-Glutamine and D-glutamate metabolism; NA; NA; NA; NA; NA; NA; NA; NA; NA; NA; NA; NA; NA; NA; NA; NA; NA; NA; NA; NA; NA; NA; NA; NA; NA; NA; NA; NA; NA; NA; NA; NA; NA; NA; NA; NA; NA; NA; NA; NA; NA; NA; NA; NA; NA; NA; NA; NA; NA; NA; NA; NA; NA; NA
K00625	184	0.0130075	0.194299	1	6.76259	7.81504	phosphate acetyltransferase [EC:2.3.1.8]; Metabolism; Carbohydrate Metabolism; Propanoate metabolism; Metabolism; Energy Metabolism; Carbon fixation pathways in prokaryotes; Metabolism; Carbohydrate Metabolism; Pyruvate metabolism; Metabolism; Metabolism of Other Amino Acids; Taurine and hypotaurine metabolism; Metabolism; Energy Metabolism; Methane metabolism; NA; NA; NA; NA; NA; NA; NA; NA; NA;…
K03092	184	0.0130075	0.194299	1	6.01367	7.16866	RNA polymerase sigma-54 factor; Genetic Information Processing; Transcription; Transcription machinery; Human Diseases; Infectious Diseases; Vibrio cholerae pathogenic cycle; Environmental Information Processing; Signal Transduction; Two-component system; NA; NA; NA; NA; NA; NA; NA; NA; NA; NA; NA; NA; NA; NA; NA; NA; NA; NA; NA; NA; NA; NA; NA; NA; NA; NA; NA; NA; NA; NA; NA; NA; NA; NA; NA; NA;…
K07056	184	0.0130075	0.194299	1	7.07016	8.09279	16S rRNA (cytidine1402-2'-O)-methyltransferase [EC:2.1.1.198]; Unclassified; Poorly Characterized; General function prediction only; NA; NA; NA; NA; NA; NA; NA; NA; NA; NA; NA; NA; NA; NA; NA; NA; NA; NA; NA; NA; NA; NA; NA; NA; NA; NA; NA; NA; NA; NA; NA; NA; NA; NA; NA; NA; NA; NA; NA; NA; NA; NA; NA; NA; NA; NA; NA; NA; NA; NA; NA; NA; NA
K02519	184	0.0130075	0.194299	1	6.9904	8.01267	translation initiation factor IF-2; Genetic Information Processing; Translation; Translation factors; NA; NA; NA; NA; NA; NA; NA; NA; NA; NA; NA; NA; NA; NA; NA; NA; NA; NA; NA; NA; NA; NA; NA; NA; NA; NA; NA; NA; NA; NA; NA; NA; NA; NA; NA; NA; NA; NA; NA; NA; NA; NA; NA; NA; NA; NA; NA; NA; NA; NA; NA; NA; NA; NA
K02518	184	0.0130075	0.194299	1	7.03017	8.04256	translation initiation factor IF-1; Genetic Information Processing; Translation; Translation factors; NA; NA; NA; NA; NA; NA; NA; NA; NA; NA; NA; NA; NA; NA; NA; NA; NA; NA; NA; NA; NA; NA; NA; NA; NA; NA; NA; NA; NA; NA; NA; NA; NA; NA; NA; NA; NA; NA; NA; NA; NA; NA; NA; NA; NA; NA; NA; NA; NA; NA; NA; NA; NA; NA
K00566	184	0.0130075	0.194299	1	7.00459	8.03532	tRNA (5-methylaminomethyl-2-thiouridylate)-methyltransferase [EC:2.1.1.61]; tRNA-specific 2-thiouridylase [EC:2.8.1.-]; Genetic Information Processing; Folding, Sorting and Degradation; Sulfur relay system; NA; NA; NA; NA; NA; NA; NA; NA; NA; NA; NA; NA; NA; NA; NA; NA; NA; NA; NA; NA; NA; NA; NA; NA; NA; NA; NA; NA; NA; NA; NA; NA; NA; NA; NA; NA; NA; NA; NA; NA; NA; NA; NA; NA; NA; NA; NA; NA; …
K06901	184	0.0130075	0.194299	1	7.16481	8.14689	putative MFS transporter, AGZA family, xanthine/uracil permease; Environmental Information Processing; Membrane Transport; Transporters; NA; NA; NA; NA; NA; NA; NA; NA; NA; NA; NA; NA; NA; NA; NA; NA; NA; NA; NA; NA; NA; NA; NA; NA; NA; NA; NA; NA; NA; NA; NA; NA; NA; NA; NA; NA; NA; NA; NA; NA; NA; NA; NA; NA; NA; NA; NA; NA; NA; NA; NA; NA; NA; NA
K00540	184.5	0.0133639	0.194299	1	7.7122	8.70759	None; Unclassified; Metabolism; Others; NA; NA; NA; NA; NA; NA; NA; NA; NA; NA; NA; NA; NA; NA; NA; NA; NA; NA; NA; NA; NA; NA; NA; NA; NA; NA; NA; NA; NA; NA; NA; NA; NA; NA; NA; NA; NA; NA; NA; NA; NA; NA; NA; NA; NA; NA; NA; NA; NA; NA; NA; NA; NA; NA
K03469	185	0.0137334	0.194299	1	6.99695	8.01141	ribonuclease HI [EC:3.1.26.4]; Genetic Information Processing; Replication and Repair; DNA replication; Genetic Information Processing; Replication and Repair; DNA replication proteins; NA; NA; NA; NA; NA; NA; NA; NA; NA; NA; NA; NA; NA; NA; NA; NA; NA; NA; NA; NA; NA; NA; NA; NA; NA; NA; NA; NA; NA; NA; NA; NA; NA; NA; NA; NA; NA; NA; NA; NA; NA; NA; NA; NA; NA; NA; NA; NA; NA; NA; NA
K01643	185	0.0137334	0.194299	1	3.88792	4.77743	citrate lyase subunit alpha / citrate CoA-transferase [EC:4.1.3.6 2.8.3.10]; citrate lyase subunit alpha [EC:4.1.3.6]; Metabolism; Carbohydrate Metabolism; Citrate cycle (TCA cycle); Environmental Information Processing; Signal Transduction; Two-component system; NA; NA; NA; NA; NA; NA; NA; NA; NA; NA; NA; NA; NA; NA; NA; NA; NA; NA; NA; NA; NA; NA; NA; NA; NA; NA; NA; NA; NA; NA; NA; NA; NA; NA;…
K00794	185	0.0137334	0.194299	1	6.66268	7.69581	6,7-dimethyl-8-ribityllumazine synthase [EC:2.5.1.78]; riboflavin synthase beta chain [EC:2.5.1.-]; Metabolism; Metabolism of Cofactors and Vitamins; Riboflavin metabolism; NA; NA; NA; NA; NA; NA; NA; NA; NA; NA; NA; NA; NA; NA; NA; NA; NA; NA; NA; NA; NA; NA; NA; NA; NA; NA; NA; NA; NA; NA; NA; NA; NA; NA; NA; NA; NA; NA; NA; NA; NA; NA; NA; NA; NA; NA; NA; NA; NA; NA; NA; NA; NA
K01808	185	0.0137334	0.194299	1	7.14955	8.15196	ribose 5-phosphate isomerase B [EC:5.3.1.6]; Metabolism; Carbohydrate Metabolism; Pentose phosphate pathway; Metabolism; Energy Metabolism; Carbon fixation in photosynthetic organisms; NA; NA; NA; NA; NA; NA; NA; NA; NA; NA; NA; NA; NA; NA; NA; NA; NA; NA; NA; NA; NA; NA; NA; NA; NA; NA; NA; NA; NA; NA; NA; NA; NA; NA; NA; NA; NA; NA; NA; NA; NA; NA; NA; NA; NA; NA; NA; NA; NA; NA; NA
K02337	185	0.0137334	0.194299	1	7.08183	8.08002	DNA polymerase III subunit alpha [EC:2.7.7.7]; Metabolism; Nucleotide Metabolism; Pyrimidine metabolism; Genetic Information Processing; Replication and Repair; DNA repair and recombination proteins; Metabolism; Nucleotide Metabolism; Purine metabolism; Genetic Information Processing; Replication and Repair; Mismatch repair; Genetic Information Processing; Replication and Repair; Homologous recom…
K02961	185	0.0137334	0.194299	1	6.95461	7.96834	small subunit ribosomal protein S17; Genetic Information Processing; Translation; Ribosome; NA; NA; NA; NA; NA; NA; NA; NA; NA; NA; NA; NA; NA; NA; NA; NA; NA; NA; NA; NA; NA; NA; NA; NA; NA; NA; NA; NA; NA; NA; NA; NA; NA; NA; NA; NA; NA; NA; NA; NA; NA; NA; NA; NA; NA; NA; NA; NA; NA; NA; NA; NA; NA; NA
K02968	185	0.0137334	0.194299	1	7.01422	8.02586	small subunit ribosomal protein S20; Genetic Information Processing; Translation; Ribosome; NA; NA; NA; NA; NA; NA; NA; NA; NA; NA; NA; NA; NA; NA; NA; NA; NA; NA; NA; NA; NA; NA; NA; NA; NA; NA; NA; NA; NA; NA; NA; NA; NA; NA; NA; NA; NA; NA; NA; NA; NA; NA; NA; NA; NA; NA; NA; NA; NA; NA; NA; NA; NA; NA
K03703	185	0.0137334	0.194299	1	7.02234	8.04226	excinuclease ABC subunit C; Genetic Information Processing; Replication and Repair; Nucleotide excision repair; Genetic Information Processing; Replication and Repair; DNA repair and recombination proteins; NA; NA; NA; NA; NA; NA; NA; NA; NA; NA; NA; NA; NA; NA; NA; NA; NA; NA; NA; NA; NA; NA; NA; NA; NA; NA; NA; NA; NA; NA; NA; NA; NA; NA; NA; NA; NA; NA; NA; NA; NA; NA; NA; NA; NA; NA; NA; NA; …
K03526	185	0.0137334	0.194299	1	6.94688	7.97448	(E)-4-hydroxy-3-methylbut-2-enyl-diphosphate synthase [EC:1.17.7.1]; Metabolism; Metabolism of Terpenoids and Polyketides; Terpenoid backbone biosynthesis; NA; NA; NA; NA; NA; NA; NA; NA; NA; NA; NA; NA; NA; NA; NA; NA; NA; NA; NA; NA; NA; NA; NA; NA; NA; NA; NA; NA; NA; NA; NA; NA; NA; NA; NA; NA; NA; NA; NA; NA; NA; NA; NA; NA; NA; NA; NA; NA; NA; NA; NA; NA; NA; NA
K04079	185	0.0137334	0.194299	1	6.86036	7.89694	molecular chaperone HtpG; Genetic Information Processing; Folding, Sorting and Degradation; Protein processing in endoplasmic reticulum; Genetic Information Processing; Folding, Sorting and Degradation; Proteasome; Organismal Systems; Immune System; Antigen processing and presentation; Organismal Systems; Endocrine System; Progesterone-mediated oocyte maturation; Human Diseases; Cancers; Pathways…
K02907	185	0.0137334	0.194299	1	7.01832	8.04002	large subunit ribosomal protein L30; Genetic Information Processing; Translation; Ribosome; NA; NA; NA; NA; NA; NA; NA; NA; NA; NA; NA; NA; NA; NA; NA; NA; NA; NA; NA; NA; NA; NA; NA; NA; NA; NA; NA; NA; NA; NA; NA; NA; NA; NA; NA; NA; NA; NA; NA; NA; NA; NA; NA; NA; NA; NA; NA; NA; NA; NA; NA; NA; NA; NA
K02520	185	0.0137334	0.194299	1	7.02731	8.04683	translation initiation factor IF-3; Genetic Information Processing; Translation; Translation factors; NA; NA; NA; NA; NA; NA; NA; NA; NA; NA; NA; NA; NA; NA; NA; NA; NA; NA; NA; NA; NA; NA; NA; NA; NA; NA; NA; NA; NA; NA; NA; NA; NA; NA; NA; NA; NA; NA; NA; NA; NA; NA; NA; NA; NA; NA; NA; NA; NA; NA; NA; NA; NA; NA
K07391	185	0.0137334	0.194299	1	6.90615	7.94802	magnesium chelatase family protein; Unclassified; Genetic Information Processing; Protein folding and associated processing; NA; NA; NA; NA; NA; NA; NA; NA; NA; NA; NA; NA; NA; NA; NA; NA; NA; NA; NA; NA; NA; NA; NA; NA; NA; NA; NA; NA; NA; NA; NA; NA; NA; NA; NA; NA; NA; NA; NA; NA; NA; NA; NA; NA; NA; NA; NA; NA; NA; NA; NA; NA; NA; NA
K00558	185	0.0137334	0.194299	1	7.61369	8.67799	DNA (cytosine-5-)-methyltransferase [EC:2.1.1.37]; Metabolism; Amino Acid Metabolism; Cysteine and methionine metabolism; Genetic Information Processing; Replication and Repair; Chromosome; Genetic Information Processing; Replication and Repair; DNA replication proteins; NA; NA; NA; NA; NA; NA; NA; NA; NA; NA; NA; NA; NA; NA; NA; NA; NA; NA; NA; NA; NA; NA; NA; NA; NA; NA; NA; NA; NA; NA; NA; NA;…
K00981	185	0.0137334	0.194299	1	7.06547	8.07295	phosphatidate cytidylyltransferase [EC:2.7.7.41]; Environmental Information Processing; Signal Transduction; Phosphatidylinositol signaling system; Metabolism; Lipid Metabolism; Glycerophospholipid metabolism; NA; NA; NA; NA; NA; NA; NA; NA; NA; NA; NA; NA; NA; NA; NA; NA; NA; NA; NA; NA; NA; NA; NA; NA; NA; NA; NA; NA; NA; NA; NA; NA; NA; NA; NA; NA; NA; NA; NA; NA; NA; NA; NA; NA; NA; NA; NA; N…
K02879	185	0.0137334	0.194299	1	7.03481	8.04882	large subunit ribosomal protein L17; Genetic Information Processing; Translation; Ribosome; NA; NA; NA; NA; NA; NA; NA; NA; NA; NA; NA; NA; NA; NA; NA; NA; NA; NA; NA; NA; NA; NA; NA; NA; NA; NA; NA; NA; NA; NA; NA; NA; NA; NA; NA; NA; NA; NA; NA; NA; NA; NA; NA; NA; NA; NA; NA; NA; NA; NA; NA; NA; NA; NA
K03654	185	0.0137334	0.194299	1	7.31752	8.39102	ATP-dependent DNA helicase RecQ [EC:3.6.1.-]; ATP-dependent DNA helicase RecQ [EC:3.6.4.12]; Genetic Information Processing; Replication and Repair; DNA repair and recombination proteins; Genetic Information Processing; Folding, Sorting and Degradation; RNA degradation; NA; NA; NA; NA; NA; NA; NA; NA; NA; NA; NA; NA; NA; NA; NA; NA; NA; NA; NA; NA; NA; NA; NA; NA; NA; NA; NA; NA; NA; NA; NA; NA; …
K07126	185	0.0137334	0.194299	1	4.58599	5.63106	None; Unclassified; Poorly Characterized; General function prediction only; NA; NA; NA; NA; NA; NA; NA; NA; NA; NA; NA; NA; NA; NA; NA; NA; NA; NA; NA; NA; NA; NA; NA; NA; NA; NA; NA; NA; NA; NA; NA; NA; NA; NA; NA; NA; NA; NA; NA; NA; NA; NA; NA; NA; NA; NA; NA; NA; NA; NA; NA; NA; NA; NA
K03631	185	0.0137334	0.194299	1	7.0164	8.03934	DNA repair protein RecN (Recombination protein N); Genetic Information Processing; Replication and Repair; DNA repair and recombination proteins; NA; NA; NA; NA; NA; NA; NA; NA; NA; NA; NA; NA; NA; NA; NA; NA; NA; NA; NA; NA; NA; NA; NA; NA; NA; NA; NA; NA; NA; NA; NA; NA; NA; NA; NA; NA; NA; NA; NA; NA; NA; NA; NA; NA; NA; NA; NA; NA; NA; NA; NA; NA; NA; NA
K01735	185	0.0137334	0.194299	1	6.9734	7.9999	3-dehydroquinate synthase [EC:4.2.3.4]; Metabolism; Amino Acid Metabolism; Phenylalanine, tyrosine and tryptophan biosynthesis; NA; NA; NA; NA; NA; NA; NA; NA; NA; NA; NA; NA; NA; NA; NA; NA; NA; NA; NA; NA; NA; NA; NA; NA; NA; NA; NA; NA; NA; NA; NA; NA; NA; NA; NA; NA; NA; NA; NA; NA; NA; NA; NA; NA; NA; NA; NA; NA; NA; NA; NA; NA; NA; NA
K02992	185	0.0137334	0.194299	1	7.01006	8.02598	small subunit ribosomal protein S7; Genetic Information Processing; Translation; Ribosome; NA; NA; NA; NA; NA; NA; NA; NA; NA; NA; NA; NA; NA; NA; NA; NA; NA; NA; NA; NA; NA; NA; NA; NA; NA; NA; NA; NA; NA; NA; NA; NA; NA; NA; NA; NA; NA; NA; NA; NA; NA; NA; NA; NA; NA; NA; NA; NA; NA; NA; NA; NA; NA; NA
K03570	185	0.0137334	0.194299	1	6.98785	8.00892	rod shape-determining protein MreC; Genetic Information Processing; Replication and Repair; Chromosome; NA; NA; NA; NA; NA; NA; NA; NA; NA; NA; NA; NA; NA; NA; NA; NA; NA; NA; NA; NA; NA; NA; NA; NA; NA; NA; NA; NA; NA; NA; NA; NA; NA; NA; NA; NA; NA; NA; NA; NA; NA; NA; NA; NA; NA; NA; NA; NA; NA; NA; NA; NA; NA; NA
K01950	185	0.0137334	0.194299	1	6.92403	7.96112	NAD+ synthase (glutamine-hydrolysing) [EC:6.3.5.1]; Metabolism; Metabolism of Cofactors and Vitamins; Nicotinate and nicotinamide metabolism; NA; NA; NA; NA; NA; NA; NA; NA; NA; NA; NA; NA; NA; NA; NA; NA; NA; NA; NA; NA; NA; NA; NA; NA; NA; NA; NA; NA; NA; NA; NA; NA; NA; NA; NA; NA; NA; NA; NA; NA; NA; NA; NA; NA; NA; NA; NA; NA; NA; NA; NA; NA; NA; NA
K03531	185	0.0137334	0.194299	1	7.02084	8.02984	cell division protein FtsZ; Genetic Information Processing; Replication and Repair; Chromosome; Cellular Processes; Cell Growth and Death; Cell cycle - Caulobacter; Cellular Processes; Cell Motility; Cytoskeleton proteins; NA; NA; NA; NA; NA; NA; NA; NA; NA; NA; NA; NA; NA; NA; NA; NA; NA; NA; NA; NA; NA; NA; NA; NA; NA; NA; NA; NA; NA; NA; NA; NA; NA; NA; NA; NA; NA; NA; NA; NA; NA; NA; NA; NA; …
K02914	185	0.0137334	0.194299	1	6.98713	7.99518	large subunit ribosomal protein L34; Genetic Information Processing; Translation; Ribosome; NA; NA; NA; NA; NA; NA; NA; NA; NA; NA; NA; NA; NA; NA; NA; NA; NA; NA; NA; NA; NA; NA; NA; NA; NA; NA; NA; NA; NA; NA; NA; NA; NA; NA; NA; NA; NA; NA; NA; NA; NA; NA; NA; NA; NA; NA; NA; NA; NA; NA; NA; NA; NA; NA
K01262	185	0.0137334	0.194299	1	7.50361	8.56533	X-Pro aminopeptidase [EC:3.4.11.9]; Xaa-Pro aminopeptidase [EC:3.4.11.9]; Metabolism; Enzyme Families; Peptidases; NA; NA; NA; NA; NA; NA; NA; NA; NA; NA; NA; NA; NA; NA; NA; NA; NA; NA; NA; NA; NA; NA; NA; NA; NA; NA; NA; NA; NA; NA; NA; NA; NA; NA; NA; NA; NA; NA; NA; NA; NA; NA; NA; NA; NA; NA; NA; NA; NA; NA; NA; NA; NA
K01265	185	0.0137334	0.194299	1	7.66679	8.69803	methionyl aminopeptidase [EC:3.4.11.18]; Metabolism; Enzyme Families; Peptidases; NA; NA; NA; NA; NA; NA; NA; NA; NA; NA; NA; NA; NA; NA; NA; NA; NA; NA; NA; NA; NA; NA; NA; NA; NA; NA; NA; NA; NA; NA; NA; NA; NA; NA; NA; NA; NA; NA; NA; NA; NA; NA; NA; NA; NA; NA; NA; NA; NA; NA; NA; NA; NA; NA
K06158	185	0.0137334	0.194299	1	7.01302	8.04482	ATP-binding cassette, sub-family F, member 3; Unclassified; Genetic Information Processing; Translation proteins; NA; NA; NA; NA; NA; NA; NA; NA; NA; NA; NA; NA; NA; NA; NA; NA; NA; NA; NA; NA; NA; NA; NA; NA; NA; NA; NA; NA; NA; NA; NA; NA; NA; NA; NA; NA; NA; NA; NA; NA; NA; NA; NA; NA; NA; NA; NA; NA; NA; NA; NA; NA; NA; NA
K12573	185	0.0137334	0.194299	1	6.99108	7.99628	ribonuclease R [EC:3.1.-.-]; Genetic Information Processing; Folding, Sorting and Degradation; RNA degradation; NA; NA; NA; NA; NA; NA; NA; NA; NA; NA; NA; NA; NA; NA; NA; NA; NA; NA; NA; NA; NA; NA; NA; NA; NA; NA; NA; NA; NA; NA; NA; NA; NA; NA; NA; NA; NA; NA; NA; NA; NA; NA; NA; NA; NA; NA; NA; NA; NA; NA; NA; NA; NA; NA
K00382	185	0.0137334	0.194299	1	6.34238	7.4031	dihydrolipoamide dehydrogenase [EC:1.8.1.4]; Metabolism; Carbohydrate Metabolism; Citrate cycle (TCA cycle); Metabolism; Carbohydrate Metabolism; Glycolysis / Gluconeogenesis; Metabolism; Carbohydrate Metabolism; Pyruvate metabolism; Metabolism; Amino Acid Metabolism; Glycine, serine and threonine metabolism; Metabolism; Amino Acid Metabolism; Valine, leucine and isoleucine degradation; NA; NA; N…
K11753	185.5	0.0141073	0.194299	1	8.02021	9.03667	riboflavin kinase / FMN adenylyltransferase [EC:2.7.1.26 2.7.7.2]; Metabolism; Metabolism of Cofactors and Vitamins; Riboflavin metabolism; NA; NA; NA; NA; NA; NA; NA; NA; NA; NA; NA; NA; NA; NA; NA; NA; NA; NA; NA; NA; NA; NA; NA; NA; NA; NA; NA; NA; NA; NA; NA; NA; NA; NA; NA; NA; NA; NA; NA; NA; NA; NA; NA; NA; NA; NA; NA; NA; NA; NA; NA; NA; NA; NA
K01362	186	0.0144949	0.194299	1	6.49	7.53684	None; Unclassified; Metabolism; Amino acid metabolism; NA; NA; NA; NA; NA; NA; NA; NA; NA; NA; NA; NA; NA; NA; NA; NA; NA; NA; NA; NA; NA; NA; NA; NA; NA; NA; NA; NA; NA; NA; NA; NA; NA; NA; NA; NA; NA; NA; NA; NA; NA; NA; NA; NA; NA; NA; NA; NA; NA; NA; NA; NA; NA; NA
K00796	186	0.0144949	0.194299	1	6.58876	7.6363	dihydropteroate synthase [EC:2.5.1.15]; Metabolism; Metabolism of Cofactors and Vitamins; Folate biosynthesis; NA; NA; NA; NA; NA; NA; NA; NA; NA; NA; NA; NA; NA; NA; NA; NA; NA; NA; NA; NA; NA; NA; NA; NA; NA; NA; NA; NA; NA; NA; NA; NA; NA; NA; NA; NA; NA; NA; NA; NA; NA; NA; NA; NA; NA; NA; NA; NA; NA; NA; NA; NA; NA; NA
K00793	186	0.0144949	0.194299	1	6.60225	7.63335	riboflavin synthase [EC:2.5.1.9]; riboflavin synthase alpha chain [EC:2.5.1.9]; Metabolism; Metabolism of Cofactors and Vitamins; Riboflavin metabolism; NA; NA; NA; NA; NA; NA; NA; NA; NA; NA; NA; NA; NA; NA; NA; NA; NA; NA; NA; NA; NA; NA; NA; NA; NA; NA; NA; NA; NA; NA; NA; NA; NA; NA; NA; NA; NA; NA; NA; NA; NA; NA; NA; NA; NA; NA; NA; NA; NA; NA; NA; NA; NA
K09924	186	0.0144949	0.194299	1	0.183483	0.519094	hypothetical protein; Unclassified; Poorly Characterized; Function unknown; NA; NA; NA; NA; NA; NA; NA; NA; NA; NA; NA; NA; NA; NA; NA; NA; NA; NA; NA; NA; NA; NA; NA; NA; NA; NA; NA; NA; NA; NA; NA; NA; NA; NA; NA; NA; NA; NA; NA; NA; NA; NA; NA; NA; NA; NA; NA; NA; NA; NA; NA; NA; NA; NA
K03402	186	0.0144949	0.194299	1	7.04692	8.03624	transcriptional regulator of arginine metabolism; Genetic Information Processing; Transcription; Transcription factors; NA; NA; NA; NA; NA; NA; NA; NA; NA; NA; NA; NA; NA; NA; NA; NA; NA; NA; NA; NA; NA; NA; NA; NA; NA; NA; NA; NA; NA; NA; NA; NA; NA; NA; NA; NA; NA; NA; NA; NA; NA; NA; NA; NA; NA; NA; NA; NA; NA; NA; NA; NA; NA; NA
K03687	186	0.0144949	0.194299	1	7.03533	8.04072	molecular chaperone GrpE; Genetic Information Processing; Folding, Sorting and Degradation; Chaperones and folding catalysts; NA; NA; NA; NA; NA; NA; NA; NA; NA; NA; NA; NA; NA; NA; NA; NA; NA; NA; NA; NA; NA; NA; NA; NA; NA; NA; NA; NA; NA; NA; NA; NA; NA; NA; NA; NA; NA; NA; NA; NA; NA; NA; NA; NA; NA; NA; NA; NA; NA; NA; NA; NA; NA; NA
K02650	186	0.0144949	0.194299	1	3.88048	5.03926	type IV pilus assembly protein PilA; Environmental Information Processing; Membrane Transport; Secretion system; Cellular Processes; Cell Motility; Bacterial motility proteins; Environmental Information Processing; Signal Transduction; Two-component system; NA; NA; NA; NA; NA; NA; NA; NA; NA; NA; NA; NA; NA; NA; NA; NA; NA; NA; NA; NA; NA; NA; NA; NA; NA; NA; NA; NA; NA; NA; NA; NA; NA; NA; NA; N…
K07447	186	0.0144949	0.194299	1	7.04	8.04823	putative holliday junction resolvase [EC:3.1.-.-]; Unclassified; Genetic Information Processing; Replication, recombination and repair proteins; NA; NA; NA; NA; NA; NA; NA; NA; NA; NA; NA; NA; NA; NA; NA; NA; NA; NA; NA; NA; NA; NA; NA; NA; NA; NA; NA; NA; NA; NA; NA; NA; NA; NA; NA; NA; NA; NA; NA; NA; NA; NA; NA; NA; NA; NA; NA; NA; NA; NA; NA; NA; NA; NA
K09458	186	0.0144949	0.194299	1	7.05762	8.05034	3-oxoacyl-[acyl-carrier-protein] synthase II [EC:2.3.1.179]; Metabolism; Lipid Metabolism; Fatty acid biosynthesis; Metabolism; Lipid Metabolism; Lipid biosynthesis proteins; NA; NA; NA; NA; NA; NA; NA; NA; NA; NA; NA; NA; NA; NA; NA; NA; NA; NA; NA; NA; NA; NA; NA; NA; NA; NA; NA; NA; NA; NA; NA; NA; NA; NA; NA; NA; NA; NA; NA; NA; NA; NA; NA; NA; NA; NA; NA; NA; NA; NA; NA
K00602	186	0.0144949	0.194299	1	8.42598	9.49299	phosphoribosylaminoimidazolecarboxamide formyltransferase / IMP cyclohydrolase [EC:2.1.2.3 3.5.4.10]; Metabolism; Metabolism of Cofactors and Vitamins; One carbon pool by folate; Metabolism; Nucleotide Metabolism; Purine metabolism; NA; NA; NA; NA; NA; NA; NA; NA; NA; NA; NA; NA; NA; NA; NA; NA; NA; NA; NA; NA; NA; NA; NA; NA; NA; NA; NA; NA; NA; NA; NA; NA; NA; NA; NA; NA; NA; NA; NA; NA; NA; NA…
K07460	186	0.0144949	0.194299	1	6.88106	7.9257	putative endonuclease; Unclassified; Genetic Information Processing; Replication, recombination and repair proteins; NA; NA; NA; NA; NA; NA; NA; NA; NA; NA; NA; NA; NA; NA; NA; NA; NA; NA; NA; NA; NA; NA; NA; NA; NA; NA; NA; NA; NA; NA; NA; NA; NA; NA; NA; NA; NA; NA; NA; NA; NA; NA; NA; NA; NA; NA; NA; NA; NA; NA; NA; NA; NA; NA
K00134	186	0.0144949	0.194299	1	7.08281	8.07394	glyceraldehyde 3-phosphate dehydrogenase [EC:1.2.1.12]; Metabolism; Carbohydrate Metabolism; Glycolysis / Gluconeogenesis; Human Diseases; Neurodegenerative Diseases; Alzheimer's disease; NA; NA; NA; NA; NA; NA; NA; NA; NA; NA; NA; NA; NA; NA; NA; NA; NA; NA; NA; NA; NA; NA; NA; NA; NA; NA; NA; NA; NA; NA; NA; NA; NA; NA; NA; NA; NA; NA; NA; NA; NA; NA; NA; NA; NA; NA; NA; NA; NA; NA; NA
K03040	186	0.0144949	0.194299	1	7.00918	8.00275	DNA-directed RNA polymerase subunit alpha [EC:2.7.7.6]; Metabolism; Nucleotide Metabolism; Pyrimidine metabolism; Genetic Information Processing; Transcription; Transcription machinery; Genetic Information Processing; Replication and Repair; DNA repair and recombination proteins; Metabolism; Nucleotide Metabolism; Purine metabolism; Genetic Information Processing; Transcription; RNA polymerase; N…
K03783	186	0.0144949	0.194299	1	6.51918	7.60827	purine-nucleoside phosphorylase [EC:2.4.2.1]; Metabolism; Nucleotide Metabolism; Pyrimidine metabolism; Metabolism; Metabolism of Cofactors and Vitamins; Nicotinate and nicotinamide metabolism; Metabolism; Nucleotide Metabolism; Purine metabolism; NA; NA; NA; NA; NA; NA; NA; NA; NA; NA; NA; NA; NA; NA; NA; NA; NA; NA; NA; NA; NA; NA; NA; NA; NA; NA; NA; NA; NA; NA; NA; NA; NA; NA; NA; NA; NA; NA;…
K02871	186	0.0144949	0.194299	1	7.04296	8.05445	large subunit ribosomal protein L13; Genetic Information Processing; Translation; Ribosome; NA; NA; NA; NA; NA; NA; NA; NA; NA; NA; NA; NA; NA; NA; NA; NA; NA; NA; NA; NA; NA; NA; NA; NA; NA; NA; NA; NA; NA; NA; NA; NA; NA; NA; NA; NA; NA; NA; NA; NA; NA; NA; NA; NA; NA; NA; NA; NA; NA; NA; NA; NA; NA; NA
K09748	186	0.0144949	0.194299	1	6.97411	7.99032	ribosome maturation factor RimP; hypothetical protein; Genetic Information Processing; Translation; Ribosome Biogenesis; NA; NA; NA; NA; NA; NA; NA; NA; NA; NA; NA; NA; NA; NA; NA; NA; NA; NA; NA; NA; NA; NA; NA; NA; NA; NA; NA; NA; NA; NA; NA; NA; NA; NA; NA; NA; NA; NA; NA; NA; NA; NA; NA; NA; NA; NA; NA; NA; NA; NA; NA; NA; NA
K07082	186	0.0144949	0.194299	1	6.97561	7.98746	UPF0755 protein; Unclassified; Poorly Characterized; General function prediction only; NA; NA; NA; NA; NA; NA; NA; NA; NA; NA; NA; NA; NA; NA; NA; NA; NA; NA; NA; NA; NA; NA; NA; NA; NA; NA; NA; NA; NA; NA; NA; NA; NA; NA; NA; NA; NA; NA; NA; NA; NA; NA; NA; NA; NA; NA; NA; NA; NA; NA; NA; NA; NA; NA
K08303	186	0.0144949	0.194299	1	7.94602	8.95952	putative protease [EC:3.4.-.-]; Metabolism; Enzyme Families; Peptidases; Human Diseases; Infectious Diseases; Epithelial cell signaling in Helicobacter pylori infection; NA; NA; NA; NA; NA; NA; NA; NA; NA; NA; NA; NA; NA; NA; NA; NA; NA; NA; NA; NA; NA; NA; NA; NA; NA; NA; NA; NA; NA; NA; NA; NA; NA; NA; NA; NA; NA; NA; NA; NA; NA; NA; NA; NA; NA; NA; NA; NA; NA; NA; NA
K12410	186	0.0144949	0.194299	1	7.02769	8.0573	NAD-dependent deacetylase [EC:3.5.1.-]; Metabolism; Carbohydrate Metabolism; Amino sugar and nucleotide sugar metabolism; NA; NA; NA; NA; NA; NA; NA; NA; NA; NA; NA; NA; NA; NA; NA; NA; NA; NA; NA; NA; NA; NA; NA; NA; NA; NA; NA; NA; NA; NA; NA; NA; NA; NA; NA; NA; NA; NA; NA; NA; NA; NA; NA; NA; NA; NA; NA; NA; NA; NA; NA; NA; NA; NA
K01872	186	0.0144949	0.194299	1	6.99472	8.0003	alanyl-tRNA synthetase [EC:6.1.1.7]; Genetic Information Processing; Translation; Aminoacyl-tRNA biosynthesis; Metabolism; Amino Acid Metabolism; Amino acid related enzymes; NA; NA; NA; NA; NA; NA; NA; NA; NA; NA; NA; NA; NA; NA; NA; NA; NA; NA; NA; NA; NA; NA; NA; NA; NA; NA; NA; NA; NA; NA; NA; NA; NA; NA; NA; NA; NA; NA; NA; NA; NA; NA; NA; NA; NA; NA; NA; NA; NA; NA; NA
K02341	186	0.0144949	0.194299	1	7.03573	8.05014	DNA polymerase III subunit delta' [EC:2.7.7.7]; Metabolism; Nucleotide Metabolism; Pyrimidine metabolism; Genetic Information Processing; Replication and Repair; DNA repair and recombination proteins; Metabolism; Nucleotide Metabolism; Purine metabolism; Genetic Information Processing; Replication and Repair; Mismatch repair; Genetic Information Processing; Replication and Repair; Homologous reco…
K00645	186	0.0144949	0.194299	1	6.99598	8.0202	[acyl-carrier-protein] S-malonyltransferase [EC:2.3.1.39]; Metabolism; Lipid Metabolism; Fatty acid biosynthesis; Metabolism; Lipid Metabolism; Lipid biosynthesis proteins; NA; NA; NA; NA; NA; NA; NA; NA; NA; NA; NA; NA; NA; NA; NA; NA; NA; NA; NA; NA; NA; NA; NA; NA; NA; NA; NA; NA; NA; NA; NA; NA; NA; NA; NA; NA; NA; NA; NA; NA; NA; NA; NA; NA; NA; NA; NA; NA; NA; NA; NA
K00600	186	0.0144949	0.194299	1	7.00227	8.00233	glycine hydroxymethyltransferase [EC:2.1.2.1]; Metabolism; Metabolism of Other Amino Acids; Cyanoamino acid metabolism; Metabolism; Metabolism of Cofactors and Vitamins; One carbon pool by folate; Metabolism; Amino Acid Metabolism; Glycine, serine and threonine metabolism; Metabolism; Energy Metabolism; Methane metabolism; NA; NA; NA; NA; NA; NA; NA; NA; NA; NA; NA; NA; NA; NA; NA; NA; NA; NA; NA…
K00604	186	0.0144949	0.194299	1	7.06801	8.07822	methionyl-tRNA formyltransferase [EC:2.1.2.9]; Genetic Information Processing; Translation; Aminoacyl-tRNA biosynthesis; Metabolism; Metabolism of Cofactors and Vitamins; One carbon pool by folate; NA; NA; NA; NA; NA; NA; NA; NA; NA; NA; NA; NA; NA; NA; NA; NA; NA; NA; NA; NA; NA; NA; NA; NA; NA; NA; NA; NA; NA; NA; NA; NA; NA; NA; NA; NA; NA; NA; NA; NA; NA; NA; NA; NA; NA; NA; NA; NA; NA; NA; NA
K03550	186	0.0144949	0.194299	1	7.02478	8.04205	holliday junction DNA helicase RuvA [EC:3.6.4.12]; holliday junction DNA helicase RuvA; Genetic Information Processing; Replication and Repair; Homologous recombination; Genetic Information Processing; Replication and Repair; DNA repair and recombination proteins; NA; NA; NA; NA; NA; NA; NA; NA; NA; NA; NA; NA; NA; NA; NA; NA; NA; NA; NA; NA; NA; NA; NA; NA; NA; NA; NA; NA; NA; NA; NA; NA; NA; NA…
K03551	186	0.0144949	0.194299	1	7.04172	8.05225	holliday junction DNA helicase RuvB; holliday junction DNA helicase RuvB [EC:3.6.4.12]; Genetic Information Processing; Replication and Repair; Homologous recombination; Genetic Information Processing; Replication and Repair; DNA repair and recombination proteins; NA; NA; NA; NA; NA; NA; NA; NA; NA; NA; NA; NA; NA; NA; NA; NA; NA; NA; NA; NA; NA; NA; NA; NA; NA; NA; NA; NA; NA; NA; NA; NA; NA; NA…
K14155	186	0.0144949	0.194299	1	6.98637	8.04196	cystathione beta-lyase [EC:4.4.1.8]; Metabolism; Amino Acid Metabolism; Cysteine and methionine metabolism; Metabolism; Amino Acid Metabolism; Amino acid related enzymes; Metabolism; Energy Metabolism; Sulfur metabolism; Metabolism; Metabolism of Other Amino Acids; Selenocompound metabolism; Metabolism; Energy Metabolism; Nitrogen metabolism; NA; NA; NA; NA; NA; NA; NA; NA; NA; NA; NA; NA; NA; NA…
K02016	186	0.0144949	0.194299	1	7.76571	8.78082	iron complex transport system substrate-binding protein; Environmental Information Processing; Membrane Transport; ABC transporters; Environmental Information Processing; Membrane Transport; Transporters; NA; NA; NA; NA; NA; NA; NA; NA; NA; NA; NA; NA; NA; NA; NA; NA; NA; NA; NA; NA; NA; NA; NA; NA; NA; NA; NA; NA; NA; NA; NA; NA; NA; NA; NA; NA; NA; NA; NA; NA; NA; NA; NA; NA; NA; NA; NA; NA; NA…
K02013	186	0.0144949	0.194299	1	7.66368	8.67755	iron complex transport system ATP-binding protein [EC:3.6.3.34]; Environmental Information Processing; Membrane Transport; ABC transporters; Environmental Information Processing; Membrane Transport; Transporters; NA; NA; NA; NA; NA; NA; NA; NA; NA; NA; NA; NA; NA; NA; NA; NA; NA; NA; NA; NA; NA; NA; NA; NA; NA; NA; NA; NA; NA; NA; NA; NA; NA; NA; NA; NA; NA; NA; NA; NA; NA; NA; NA; NA; NA; NA; NA…
K03536	186	0.0144949	0.194299	1	7.03631	8.0446	ribonuclease P protein component [EC:3.1.26.5]; Unclassified; Genetic Information Processing; Translation proteins; NA; NA; NA; NA; NA; NA; NA; NA; NA; NA; NA; NA; NA; NA; NA; NA; NA; NA; NA; NA; NA; NA; NA; NA; NA; NA; NA; NA; NA; NA; NA; NA; NA; NA; NA; NA; NA; NA; NA; NA; NA; NA; NA; NA; NA; NA; NA; NA; NA; NA; NA; NA; NA; NA
K03073	186	0.0144949	0.194299	1	7.00642	8.03125	preprotein translocase subunit SecE; Environmental Information Processing; Membrane Transport; Secretion system; Genetic Information Processing; Folding, Sorting and Degradation; Protein export; Environmental Information Processing; Membrane Transport; Bacterial secretion system; NA; NA; NA; NA; NA; NA; NA; NA; NA; NA; NA; NA; NA; NA; NA; NA; NA; NA; NA; NA; NA; NA; NA; NA; NA; NA; NA; NA; NA; NA…
K02931	186	0.0144949	0.194299	1	6.97955	7.98556	large subunit ribosomal protein L5; Genetic Information Processing; Translation; Ribosome; NA; NA; NA; NA; NA; NA; NA; NA; NA; NA; NA; NA; NA; NA; NA; NA; NA; NA; NA; NA; NA; NA; NA; NA; NA; NA; NA; NA; NA; NA; NA; NA; NA; NA; NA; NA; NA; NA; NA; NA; NA; NA; NA; NA; NA; NA; NA; NA; NA; NA; NA; NA; NA; NA
K04066	186	0.0144949	0.194299	1	7.00678	8.00391	primosomal protein N' (replication factor Y) (superfamily II helicase) [EC:3.6.1.-]; primosomal protein N' (replication factor Y) (superfamily II helicase) [EC:3.6.4.-]; Genetic Information Processing; Replication and Repair; Homologous recombination; Genetic Information Processing; Replication and Repair; DNA repair and recombination proteins; NA; NA; NA; NA; NA; NA; NA; NA; NA; NA; NA; NA; NA; …
K01934	186	0.0144949	0.194299	1	6.99992	8.00764	5-formyltetrahydrofolate cyclo-ligase [EC:6.3.3.2]; Metabolism; Metabolism of Cofactors and Vitamins; One carbon pool by folate; NA; NA; NA; NA; NA; NA; NA; NA; NA; NA; NA; NA; NA; NA; NA; NA; NA; NA; NA; NA; NA; NA; NA; NA; NA; NA; NA; NA; NA; NA; NA; NA; NA; NA; NA; NA; NA; NA; NA; NA; NA; NA; NA; NA; NA; NA; NA; NA; NA; NA; NA; NA; NA; NA
K02837	186	0.0144949	0.194299	1	6.86414	7.88914	peptide chain release factor 3; peptide chain release factor RF-3; Genetic Information Processing; Translation; Translation factors; NA; NA; NA; NA; NA; NA; NA; NA; NA; NA; NA; NA; NA; NA; NA; NA; NA; NA; NA; NA; NA; NA; NA; NA; NA; NA; NA; NA; NA; NA; NA; NA; NA; NA; NA; NA; NA; NA; NA; NA; NA; NA; NA; NA; NA; NA; NA; NA; NA; NA; NA; NA; NA
K00243	186	0.0144949	0.194299	1	6.66556	7.70691	hypothetical protein; Unclassified; Poorly Characterized; Function unknown; NA; NA; NA; NA; NA; NA; NA; NA; NA; NA; NA; NA; NA; NA; NA; NA; NA; NA; NA; NA; NA; NA; NA; NA; NA; NA; NA; NA; NA; NA; NA; NA; NA; NA; NA; NA; NA; NA; NA; NA; NA; NA; NA; NA; NA; NA; NA; NA; NA; NA; NA; NA; NA; NA
K04567	186	0.0144949	0.194299	1	7.02747	8.03599	lysyl-tRNA synthetase, class II [EC:6.1.1.6]; Genetic Information Processing; Translation; Aminoacyl-tRNA biosynthesis; Metabolism; Amino Acid Metabolism; Amino acid related enzymes; NA; NA; NA; NA; NA; NA; NA; NA; NA; NA; NA; NA; NA; NA; NA; NA; NA; NA; NA; NA; NA; NA; NA; NA; NA; NA; NA; NA; NA; NA; NA; NA; NA; NA; NA; NA; NA; NA; NA; NA; NA; NA; NA; NA; NA; NA; NA; NA; NA; NA; NA
K01887	186	0.0144949	0.194299	1	7.0363	8.03213	arginyl-tRNA synthetase [EC:6.1.1.19]; Genetic Information Processing; Translation; Aminoacyl-tRNA biosynthesis; Metabolism; Amino Acid Metabolism; Amino acid related enzymes; NA; NA; NA; NA; NA; NA; NA; NA; NA; NA; NA; NA; NA; NA; NA; NA; NA; NA; NA; NA; NA; NA; NA; NA; NA; NA; NA; NA; NA; NA; NA; NA; NA; NA; NA; NA; NA; NA; NA; NA; NA; NA; NA; NA; NA; NA; NA; NA; NA; NA; NA
K06925	186	0.0144949	0.194299	1	7.03817	8.05098	UPF0079 ATP-binding protein; Unclassified; Poorly Characterized; General function prediction only; NA; NA; NA; NA; NA; NA; NA; NA; NA; NA; NA; NA; NA; NA; NA; NA; NA; NA; NA; NA; NA; NA; NA; NA; NA; NA; NA; NA; NA; NA; NA; NA; NA; NA; NA; NA; NA; NA; NA; NA; NA; NA; NA; NA; NA; NA; NA; NA; NA; NA; NA; NA; NA; NA
K04655	186	0.0144949	0.194299	1	4.3774	5.51911	hydrogenase expression/formation protein HypE; Unclassified; Genetic Information Processing; Protein folding and associated processing; NA; NA; NA; NA; NA; NA; NA; NA; NA; NA; NA; NA; NA; NA; NA; NA; NA; NA; NA; NA; NA; NA; NA; NA; NA; NA; NA; NA; NA; NA; NA; NA; NA; NA; NA; NA; NA; NA; NA; NA; NA; NA; NA; NA; NA; NA; NA; NA; NA; NA; NA; NA; NA; NA
K03664	186	0.0144949	0.194299	1	7.037	8.05416	SsrA-binding protein; Unclassified; Genetic Information Processing; Protein folding and associated processing; NA; NA; NA; NA; NA; NA; NA; NA; NA; NA; NA; NA; NA; NA; NA; NA; NA; NA; NA; NA; NA; NA; NA; NA; NA; NA; NA; NA; NA; NA; NA; NA; NA; NA; NA; NA; NA; NA; NA; NA; NA; NA; NA; NA; NA; NA; NA; NA; NA; NA; NA; NA; NA; NA
K02990	186	0.0144949	0.194299	1	7.04135	8.05308	small subunit ribosomal protein S6; Genetic Information Processing; Translation; Ribosome; NA; NA; NA; NA; NA; NA; NA; NA; NA; NA; NA; NA; NA; NA; NA; NA; NA; NA; NA; NA; NA; NA; NA; NA; NA; NA; NA; NA; NA; NA; NA; NA; NA; NA; NA; NA; NA; NA; NA; NA; NA; NA; NA; NA; NA; NA; NA; NA; NA; NA; NA; NA; NA; NA
K06905	186	0.0144949	0.194299	1	3.11748	4.0578	None; Unclassified; Poorly Characterized; General function prediction only; NA; NA; NA; NA; NA; NA; NA; NA; NA; NA; NA; NA; NA; NA; NA; NA; NA; NA; NA; NA; NA; NA; NA; NA; NA; NA; NA; NA; NA; NA; NA; NA; NA; NA; NA; NA; NA; NA; NA; NA; NA; NA; NA; NA; NA; NA; NA; NA; NA; NA; NA; NA; NA; NA
K03501	186.5	0.014887	0.194299	1	7.04525	8.04596	glucose inhibited division protein B [EC:2.1.-.-]; ribosomal RNA small subunit methyltransferase G [EC:2.1.1.170]; Genetic Information Processing; Replication and Repair; Chromosome; Genetic Information Processing; Translation; Ribosome Biogenesis; NA; NA; NA; NA; NA; NA; NA; NA; NA; NA; NA; NA; NA; NA; NA; NA; NA; NA; NA; NA; NA; NA; NA; NA; NA; NA; NA; NA; NA; NA; NA; NA; NA; NA; NA; NA; NA; NA…
K03655	186.5	0.014887	0.194299	1	7.95767	8.99363	ATP-dependent DNA helicase RecG [EC:3.6.1.-]; ATP-dependent DNA helicase RecG [EC:3.6.4.12]; Genetic Information Processing; Replication and Repair; Homologous recombination; Genetic Information Processing; Replication and Repair; DNA repair and recombination proteins; NA; NA; NA; NA; NA; NA; NA; NA; NA; NA; NA; NA; NA; NA; NA; NA; NA; NA; NA; NA; NA; NA; NA; NA; NA; NA; NA; NA; NA; NA; NA; NA; N…
K07456	187	0.0152909	0.194299	1	6.92821	7.9342	DNA mismatch repair protein MutS2; Genetic Information Processing; Replication and Repair; Mismatch repair; Genetic Information Processing; Replication and Repair; DNA repair and recombination proteins; NA; NA; NA; NA; NA; NA; NA; NA; NA; NA; NA; NA; NA; NA; NA; NA; NA; NA; NA; NA; NA; NA; NA; NA; NA; NA; NA; NA; NA; NA; NA; NA; NA; NA; NA; NA; NA; NA; NA; NA; NA; NA; NA; NA; NA; NA; NA; NA; NA; …
K01938	187	0.0152909	0.194299	1	6.97754	8.0004	formate--tetrahydrofolate ligase [EC:6.3.4.3]; Metabolism; Metabolism of Cofactors and Vitamins; One carbon pool by folate; Metabolism; Energy Metabolism; Carbon fixation pathways in prokaryotes; NA; NA; NA; NA; NA; NA; NA; NA; NA; NA; NA; NA; NA; NA; NA; NA; NA; NA; NA; NA; NA; NA; NA; NA; NA; NA; NA; NA; NA; NA; NA; NA; NA; NA; NA; NA; NA; NA; NA; NA; NA; NA; NA; NA; NA; NA; NA; NA; NA; NA; NA
K11749	187	0.0152934	0.194299	1	6.95014	7.95194	regulator of sigma E protease [EC:3.4.24.-]; Metabolism; Enzyme Families; Peptidases; Cellular Processes; Cell Growth and Death; Cell cycle - Caulobacter; NA; NA; NA; NA; NA; NA; NA; NA; NA; NA; NA; NA; NA; NA; NA; NA; NA; NA; NA; NA; NA; NA; NA; NA; NA; NA; NA; NA; NA; NA; NA; NA; NA; NA; NA; NA; NA; NA; NA; NA; NA; NA; NA; NA; NA; NA; NA; NA; NA; NA; NA
K02863	187	0.0152934	0.194299	1	7.04795	8.05711	large subunit ribosomal protein L1; Genetic Information Processing; Translation; Ribosome; NA; NA; NA; NA; NA; NA; NA; NA; NA; NA; NA; NA; NA; NA; NA; NA; NA; NA; NA; NA; NA; NA; NA; NA; NA; NA; NA; NA; NA; NA; NA; NA; NA; NA; NA; NA; NA; NA; NA; NA; NA; NA; NA; NA; NA; NA; NA; NA; NA; NA; NA; NA; NA; NA
K02316	187	0.0152934	0.194299	1	7.03022	8.04506	DNA primase [EC:2.7.7.-]; Genetic Information Processing; Replication and Repair; DNA replication; Genetic Information Processing; Replication and Repair; DNA replication proteins; NA; NA; NA; NA; NA; NA; NA; NA; NA; NA; NA; NA; NA; NA; NA; NA; NA; NA; NA; NA; NA; NA; NA; NA; NA; NA; NA; NA; NA; NA; NA; NA; NA; NA; NA; NA; NA; NA; NA; NA; NA; NA; NA; NA; NA; NA; NA; NA; NA; NA; NA
K05945	187	0.0152934	0.194299	1	0.151438	0.396961	None; Unclassified; Metabolism; Others; NA; NA; NA; NA; NA; NA; NA; NA; NA; NA; NA; NA; NA; NA; NA; NA; NA; NA; NA; NA; NA; NA; NA; NA; NA; NA; NA; NA; NA; NA; NA; NA; NA; NA; NA; NA; NA; NA; NA; NA; NA; NA; NA; NA; NA; NA; NA; NA; NA; NA; NA; NA; NA; NA
K01866	187	0.0152934	0.194299	1	7.0493	8.0597	tyrosyl-tRNA synthetase [EC:6.1.1.1]; Genetic Information Processing; Translation; Aminoacyl-tRNA biosynthesis; Metabolism; Amino Acid Metabolism; Amino acid related enzymes; NA; NA; NA; NA; NA; NA; NA; NA; NA; NA; NA; NA; NA; NA; NA; NA; NA; NA; NA; NA; NA; NA; NA; NA; NA; NA; NA; NA; NA; NA; NA; NA; NA; NA; NA; NA; NA; NA; NA; NA; NA; NA; NA; NA; NA; NA; NA; NA; NA; NA; NA
K02884	187	0.0152934	0.194299	1	7.04744	8.05712	large subunit ribosomal protein L19; Genetic Information Processing; Translation; Ribosome; NA; NA; NA; NA; NA; NA; NA; NA; NA; NA; NA; NA; NA; NA; NA; NA; NA; NA; NA; NA; NA; NA; NA; NA; NA; NA; NA; NA; NA; NA; NA; NA; NA; NA; NA; NA; NA; NA; NA; NA; NA; NA; NA; NA; NA; NA; NA; NA; NA; NA; NA; NA; NA; NA
K02887	187	0.0152934	0.194299	1	7.04609	8.05627	large subunit ribosomal protein L20; Genetic Information Processing; Translation; Ribosome; NA; NA; NA; NA; NA; NA; NA; NA; NA; NA; NA; NA; NA; NA; NA; NA; NA; NA; NA; NA; NA; NA; NA; NA; NA; NA; NA; NA; NA; NA; NA; NA; NA; NA; NA; NA; NA; NA; NA; NA; NA; NA; NA; NA; NA; NA; NA; NA; NA; NA; NA; NA; NA; NA
K02886	187	0.0152934	0.194299	1	7.04802	8.05726	large subunit ribosomal protein L2; Genetic Information Processing; Translation; Ribosome; NA; NA; NA; NA; NA; NA; NA; NA; NA; NA; NA; NA; NA; NA; NA; NA; NA; NA; NA; NA; NA; NA; NA; NA; NA; NA; NA; NA; NA; NA; NA; NA; NA; NA; NA; NA; NA; NA; NA; NA; NA; NA; NA; NA; NA; NA; NA; NA; NA; NA; NA; NA; NA; NA
K02335	187	0.0152934	0.194299	1	7.03628	8.05086	DNA polymerase I [EC:2.7.7.7]; Metabolism; Nucleotide Metabolism; Pyrimidine metabolism; Genetic Information Processing; Replication and Repair; DNA repair and recombination proteins; Metabolism; Nucleotide Metabolism; Purine metabolism; Genetic Information Processing; Replication and Repair; Homologous recombination; Genetic Information Processing; Replication and Repair; Nucleotide excision rep…
K03685	187	0.0152934	0.194299	1	7.03502	8.05299	ribonuclease III [EC:3.1.26.3]; Genetic Information Processing; Translation; Ribosome biogenesis in eukaryotes; Genetic Information Processing; Translation; Ribosome Biogenesis; NA; NA; NA; NA; NA; NA; NA; NA; NA; NA; NA; NA; NA; NA; NA; NA; NA; NA; NA; NA; NA; NA; NA; NA; NA; NA; NA; NA; NA; NA; NA; NA; NA; NA; NA; NA; NA; NA; NA; NA; NA; NA; NA; NA; NA; NA; NA; NA; NA; NA; NA
K02963	187	0.0152934	0.194299	1	7.04738	8.05414	small subunit ribosomal protein S18; Genetic Information Processing; Translation; Ribosome; NA; NA; NA; NA; NA; NA; NA; NA; NA; NA; NA; NA; NA; NA; NA; NA; NA; NA; NA; NA; NA; NA; NA; NA; NA; NA; NA; NA; NA; NA; NA; NA; NA; NA; NA; NA; NA; NA; NA; NA; NA; NA; NA; NA; NA; NA; NA; NA; NA; NA; NA; NA; NA; NA
K04485	187	0.0152934	0.194299	1	6.9526	7.94871	DNA repair protein RadA/Sms; Genetic Information Processing; Replication and Repair; DNA repair and recombination proteins; NA; NA; NA; NA; NA; NA; NA; NA; NA; NA; NA; NA; NA; NA; NA; NA; NA; NA; NA; NA; NA; NA; NA; NA; NA; NA; NA; NA; NA; NA; NA; NA; NA; NA; NA; NA; NA; NA; NA; NA; NA; NA; NA; NA; NA; NA; NA; NA; NA; NA; NA; NA; NA; NA
K03210	187	0.0152934	0.194299	1	7.00829	8.00816	preprotein translocase subunit YajC; Environmental Information Processing; Membrane Transport; Secretion system; Genetic Information Processing; Folding, Sorting and Degradation; Protein export; Environmental Information Processing; Membrane Transport; Bacterial secretion system; NA; NA; NA; NA; NA; NA; NA; NA; NA; NA; NA; NA; NA; NA; NA; NA; NA; NA; NA; NA; NA; NA; NA; NA; NA; NA; NA; NA; NA; NA…
K02357	187	0.0152934	0.194299	1	7.04728	8.05711	elongation factor EF-Ts; elongation factor Ts; Genetic Information Processing; Translation; Translation factors; NA; NA; NA; NA; NA; NA; NA; NA; NA; NA; NA; NA; NA; NA; NA; NA; NA; NA; NA; NA; NA; NA; NA; NA; NA; NA; NA; NA; NA; NA; NA; NA; NA; NA; NA; NA; NA; NA; NA; NA; NA; NA; NA; NA; NA; NA; NA; NA; NA; NA; NA; NA; NA
K02986	187	0.0152934	0.194299	1	7.04964	8.05987	small subunit ribosomal protein S4; Genetic Information Processing; Translation; Ribosome; NA; NA; NA; NA; NA; NA; NA; NA; NA; NA; NA; NA; NA; NA; NA; NA; NA; NA; NA; NA; NA; NA; NA; NA; NA; NA; NA; NA; NA; NA; NA; NA; NA; NA; NA; NA; NA; NA; NA; NA; NA; NA; NA; NA; NA; NA; NA; NA; NA; NA; NA; NA; NA; NA
K02982	187	0.0152934	0.194299	1	7.04278	8.0531	small subunit ribosomal protein S3; Genetic Information Processing; Translation; Ribosome; NA; NA; NA; NA; NA; NA; NA; NA; NA; NA; NA; NA; NA; NA; NA; NA; NA; NA; NA; NA; NA; NA; NA; NA; NA; NA; NA; NA; NA; NA; NA; NA; NA; NA; NA; NA; NA; NA; NA; NA; NA; NA; NA; NA; NA; NA; NA; NA; NA; NA; NA; NA; NA; NA
K02967	187	0.0152934	0.194299	1	7.0479	8.05702	small subunit ribosomal protein S2; Genetic Information Processing; Translation; Ribosome; NA; NA; NA; NA; NA; NA; NA; NA; NA; NA; NA; NA; NA; NA; NA; NA; NA; NA; NA; NA; NA; NA; NA; NA; NA; NA; NA; NA; NA; NA; NA; NA; NA; NA; NA; NA; NA; NA; NA; NA; NA; NA; NA; NA; NA; NA; NA; NA; NA; NA; NA; NA; NA; NA
K02948	187	0.0152934	0.194299	1	7.04798	8.05713	small subunit ribosomal protein S11; Genetic Information Processing; Translation; Ribosome; NA; NA; NA; NA; NA; NA; NA; NA; NA; NA; NA; NA; NA; NA; NA; NA; NA; NA; NA; NA; NA; NA; NA; NA; NA; NA; NA; NA; NA; NA; NA; NA; NA; NA; NA; NA; NA; NA; NA; NA; NA; NA; NA; NA; NA; NA; NA; NA; NA; NA; NA; NA; NA; NA
K02493	187	0.0152934	0.194299	1	7.03988	8.05228	methyltransferase [EC:2.1.1.-]; Unclassified; Genetic Information Processing; Translation proteins; NA; NA; NA; NA; NA; NA; NA; NA; NA; NA; NA; NA; NA; NA; NA; NA; NA; NA; NA; NA; NA; NA; NA; NA; NA; NA; NA; NA; NA; NA; NA; NA; NA; NA; NA; NA; NA; NA; NA; NA; NA; NA; NA; NA; NA; NA; NA; NA; NA; NA; NA; NA; NA; NA
K06881	187	0.0152934	0.194299	1	6.99606	8.02932	None; Unclassified; Poorly Characterized; General function prediction only; NA; NA; NA; NA; NA; NA; NA; NA; NA; NA; NA; NA; NA; NA; NA; NA; NA; NA; NA; NA; NA; NA; NA; NA; NA; NA; NA; NA; NA; NA; NA; NA; NA; NA; NA; NA; NA; NA; NA; NA; NA; NA; NA; NA; NA; NA; NA; NA; NA; NA; NA; NA; NA; NA
K03723	187	0.0152934	0.194299	1	6.96192	7.97738	transcription-repair coupling factor (superfamily II helicase) [EC:3.6.4.-]; transcription-repair coupling factor (superfamily II helicase) [EC:3.6.1.-]; Genetic Information Processing; Replication and Repair; Nucleotide excision repair; Genetic Information Processing; Replication and Repair; DNA repair and recombination proteins; NA; NA; NA; NA; NA; NA; NA; NA; NA; NA; NA; NA; NA; NA; NA; NA; NA…
K02926	187	0.0152934	0.194299	1	7.0473	8.05698	large subunit ribosomal protein L4; Genetic Information Processing; Translation; Ribosome; NA; NA; NA; NA; NA; NA; NA; NA; NA; NA; NA; NA; NA; NA; NA; NA; NA; NA; NA; NA; NA; NA; NA; NA; NA; NA; NA; NA; NA; NA; NA; NA; NA; NA; NA; NA; NA; NA; NA; NA; NA; NA; NA; NA; NA; NA; NA; NA; NA; NA; NA; NA; NA; NA
K03527	187	0.0152934	0.194299	1	7.00334	8.03261	4-hydroxy-3-methylbut-2-enyl diphosphate reductase [EC:1.17.1.2]; Metabolism; Metabolism of Terpenoids and Polyketides; Terpenoid backbone biosynthesis; NA; NA; NA; NA; NA; NA; NA; NA; NA; NA; NA; NA; NA; NA; NA; NA; NA; NA; NA; NA; NA; NA; NA; NA; NA; NA; NA; NA; NA; NA; NA; NA; NA; NA; NA; NA; NA; NA; NA; NA; NA; NA; NA; NA; NA; NA; NA; NA; NA; NA; NA; NA; NA; NA
K02909	187	0.0152934	0.194299	1	7.07588	8.0766	large subunit ribosomal protein L31; Genetic Information Processing; Translation; Ribosome; NA; NA; NA; NA; NA; NA; NA; NA; NA; NA; NA; NA; NA; NA; NA; NA; NA; NA; NA; NA; NA; NA; NA; NA; NA; NA; NA; NA; NA; NA; NA; NA; NA; NA; NA; NA; NA; NA; NA; NA; NA; NA; NA; NA; NA; NA; NA; NA; NA; NA; NA; NA; NA; NA
K02904	187	0.0152934	0.194299	1	7.02756	8.03746	large subunit ribosomal protein L29; Genetic Information Processing; Translation; Ribosome; NA; NA; NA; NA; NA; NA; NA; NA; NA; NA; NA; NA; NA; NA; NA; NA; NA; NA; NA; NA; NA; NA; NA; NA; NA; NA; NA; NA; NA; NA; NA; NA; NA; NA; NA; NA; NA; NA; NA; NA; NA; NA; NA; NA; NA; NA; NA; NA; NA; NA; NA; NA; NA; NA
K09812	187	0.0152934	0.194299	1	7.04084	8.04879	cell division transport system ATP-binding protein; Environmental Information Processing; Membrane Transport; Secretion system; Environmental Information Processing; Membrane Transport; ABC transporters; Genetic Information Processing; Replication and Repair; Chromosome; Environmental Information Processing; Membrane Transport; Transporters; NA; NA; NA; NA; NA; NA; NA; NA; NA; NA; NA; NA; NA; NA;…
K02945	187	0.0152934	0.194299	1	6.8457	7.877	small subunit ribosomal protein S1; Genetic Information Processing; Translation; Ribosome; NA; NA; NA; NA; NA; NA; NA; NA; NA; NA; NA; NA; NA; NA; NA; NA; NA; NA; NA; NA; NA; NA; NA; NA; NA; NA; NA; NA; NA; NA; NA; NA; NA; NA; NA; NA; NA; NA; NA; NA; NA; NA; NA; NA; NA; NA; NA; NA; NA; NA; NA; NA; NA; NA
K07568	187	0.0152934	0.194299	1	7.39435	8.45187	S-adenosylmethionine:tRNA ribosyltransferase-isomerase [EC:5.-.-.-]; Unclassified; Genetic Information Processing; Translation proteins; NA; NA; NA; NA; NA; NA; NA; NA; NA; NA; NA; NA; NA; NA; NA; NA; NA; NA; NA; NA; NA; NA; NA; NA; NA; NA; NA; NA; NA; NA; NA; NA; NA; NA; NA; NA; NA; NA; NA; NA; NA; NA; NA; NA; NA; NA; NA; NA; NA; NA; NA; NA; NA; NA
K01929	187	0.0152934	0.194299	1	7.04884	8.06092	UDP-N-acetylmuramoylalanyl-D-glutamyl-2,6-diaminopimelate--D-alanyl- D-alanine ligase [EC:6.3.2.10]; UDP-N-acetylmuramoylalanyl-D-glutamyl-2,6-diaminopimelate--D-alanyl-D-alanine ligase [EC:6.3.2.10]; Metabolism; Amino Acid Metabolism; Lysine biosynthesis; Metabolism; Glycan Biosynthesis and Metabolism; Peptidoglycan biosynthesis; NA; NA; NA; NA; NA; NA; NA; NA; NA; NA; NA; NA; NA; NA; NA; NA; NA…
K01923	187	0.0152934	0.194299	1	7.04179	8.05422	phosphoribosylaminoimidazole-succinocarboxamide synthase [EC:6.3.2.6]; Metabolism; Nucleotide Metabolism; Purine metabolism; NA; NA; NA; NA; NA; NA; NA; NA; NA; NA; NA; NA; NA; NA; NA; NA; NA; NA; NA; NA; NA; NA; NA; NA; NA; NA; NA; NA; NA; NA; NA; NA; NA; NA; NA; NA; NA; NA; NA; NA; NA; NA; NA; NA; NA; NA; NA; NA; NA; NA; NA; NA; NA; NA
K02528	187	0.0152934	0.194299	1	7.03079	8.049	16S rRNA (adenine1518-N6/adenine1519-N6)-dimethyltransferase [EC:2.1.1.182]; dimethyladenosine transferase [EC:2.1.1.-]; Genetic Information Processing; Translation; Ribosome Biogenesis; NA; NA; NA; NA; NA; NA; NA; NA; NA; NA; NA; NA; NA; NA; NA; NA; NA; NA; NA; NA; NA; NA; NA; NA; NA; NA; NA; NA; NA; NA; NA; NA; NA; NA; NA; NA; NA; NA; NA; NA; NA; NA; NA; NA; NA; NA; NA; NA; NA; NA; NA; NA; NA
K03106	187	0.0152934	0.194299	1	7.04783	8.05688	signal recognition particle subunit SRP54; Environmental Information Processing; Membrane Transport; Secretion system; Genetic Information Processing; Folding, Sorting and Degradation; Protein export; Environmental Information Processing; Membrane Transport; Bacterial secretion system; NA; NA; NA; NA; NA; NA; NA; NA; NA; NA; NA; NA; NA; NA; NA; NA; NA; NA; NA; NA; NA; NA; NA; NA; NA; NA; NA; NA; …
K00075	187	0.0152934	0.194299	1	7.1062	8.1369	UDP-N-acetylmuramate dehydrogenase [EC:1.1.1.158]; Metabolism; Carbohydrate Metabolism; Amino sugar and nucleotide sugar metabolism; Metabolism; Glycan Biosynthesis and Metabolism; Peptidoglycan biosynthesis; NA; NA; NA; NA; NA; NA; NA; NA; NA; NA; NA; NA; NA; NA; NA; NA; NA; NA; NA; NA; NA; NA; NA; NA; NA; NA; NA; NA; NA; NA; NA; NA; NA; NA; NA; NA; NA; NA; NA; NA; NA; NA; NA; NA; NA; NA; NA; NA…
K03168	187	0.0152934	0.194299	1	7.01564	8.00675	DNA topoisomerase I [EC:5.99.1.2]; Genetic Information Processing; Replication and Repair; DNA repair and recombination proteins; Genetic Information Processing; Replication and Repair; DNA replication proteins; NA; NA; NA; NA; NA; NA; NA; NA; NA; NA; NA; NA; NA; NA; NA; NA; NA; NA; NA; NA; NA; NA; NA; NA; NA; NA; NA; NA; NA; NA; NA; NA; NA; NA; NA; NA; NA; NA; NA; NA; NA; NA; NA; NA; NA; NA; NA;…
K01890	187	0.0152934	0.194299	1	7.04764	8.05705	phenylalanyl-tRNA synthetase beta chain [EC:6.1.1.20]; Genetic Information Processing; Translation; Aminoacyl-tRNA biosynthesis; Metabolism; Amino Acid Metabolism; Amino acid related enzymes; NA; NA; NA; NA; NA; NA; NA; NA; NA; NA; NA; NA; NA; NA; NA; NA; NA; NA; NA; NA; NA; NA; NA; NA; NA; NA; NA; NA; NA; NA; NA; NA; NA; NA; NA; NA; NA; NA; NA; NA; NA; NA; NA; NA; NA; NA; NA; NA; NA; NA; NA
K02834	187	0.0152934	0.194299	1	7.04701	8.0569	ribosome-binding factor A; Genetic Information Processing; Translation; Ribosome Biogenesis; NA; NA; NA; NA; NA; NA; NA; NA; NA; NA; NA; NA; NA; NA; NA; NA; NA; NA; NA; NA; NA; NA; NA; NA; NA; NA; NA; NA; NA; NA; NA; NA; NA; NA; NA; NA; NA; NA; NA; NA; NA; NA; NA; NA; NA; NA; NA; NA; NA; NA; NA; NA; NA; NA
K00761	187	0.0152934	0.194299	1	7.0268	8.04419	uracil phosphoribosyltransferase [EC:2.4.2.9]; Metabolism; Nucleotide Metabolism; Pyrimidine metabolism; NA; NA; NA; NA; NA; NA; NA; NA; NA; NA; NA; NA; NA; NA; NA; NA; NA; NA; NA; NA; NA; NA; NA; NA; NA; NA; NA; NA; NA; NA; NA; NA; NA; NA; NA; NA; NA; NA; NA; NA; NA; NA; NA; NA; NA; NA; NA; NA; NA; NA; NA; NA; NA; NA
K02876	187	0.0152934	0.194299	1	7.04353	8.05227	large subunit ribosomal protein L15; Genetic Information Processing; Translation; Ribosome; NA; NA; NA; NA; NA; NA; NA; NA; NA; NA; NA; NA; NA; NA; NA; NA; NA; NA; NA; NA; NA; NA; NA; NA; NA; NA; NA; NA; NA; NA; NA; NA; NA; NA; NA; NA; NA; NA; NA; NA; NA; NA; NA; NA; NA; NA; NA; NA; NA; NA; NA; NA; NA; NA
K03470	187	0.0152934	0.194299	1	6.96954	7.97672	ribonuclease HII [EC:3.1.26.4]; Genetic Information Processing; Replication and Repair; DNA replication; Genetic Information Processing; Replication and Repair; DNA replication proteins; NA; NA; NA; NA; NA; NA; NA; NA; NA; NA; NA; NA; NA; NA; NA; NA; NA; NA; NA; NA; NA; NA; NA; NA; NA; NA; NA; NA; NA; NA; NA; NA; NA; NA; NA; NA; NA; NA; NA; NA; NA; NA; NA; NA; NA; NA; NA; NA; NA; NA; NA
K11752	187	0.0152934	0.194299	1	7.5922	8.63602	diaminohydroxyphosphoribosylaminopyrimidine deaminase / 5-amino-6-(5-phosphoribosylamino)uracil reductase [EC:3.5.4.26 1.1.1.193]; Metabolism; Metabolism of Cofactors and Vitamins; Riboflavin metabolism; NA; NA; NA; NA; NA; NA; NA; NA; NA; NA; NA; NA; NA; NA; NA; NA; NA; NA; NA; NA; NA; NA; NA; NA; NA; NA; NA; NA; NA; NA; NA; NA; NA; NA; NA; NA; NA; NA; NA; NA; NA; NA; NA; NA; NA; NA; NA; NA; NA;…
K01810	187	0.0152934	0.194299	1	7.0478	8.05857	glucose-6-phosphate isomerase [EC:5.3.1.9]; Metabolism; Carbohydrate Metabolism; Pentose phosphate pathway; Metabolism; Carbohydrate Metabolism; Starch and sucrose metabolism; Metabolism; Carbohydrate Metabolism; Glycolysis / Gluconeogenesis; Metabolism; Carbohydrate Metabolism; Amino sugar and nucleotide sugar metabolism; NA; NA; NA; NA; NA; NA; NA; NA; NA; NA; NA; NA; NA; NA; NA; NA; NA; NA; NA…
K02895	187	0.0152934	0.194299	1	7.03089	8.04625	large subunit ribosomal protein L24; Genetic Information Processing; Translation; Ribosome; NA; NA; NA; NA; NA; NA; NA; NA; NA; NA; NA; NA; NA; NA; NA; NA; NA; NA; NA; NA; NA; NA; NA; NA; NA; NA; NA; NA; NA; NA; NA; NA; NA; NA; NA; NA; NA; NA; NA; NA; NA; NA; NA; NA; NA; NA; NA; NA; NA; NA; NA; NA; NA; NA
K01892	187	0.0152934	0.194299	1	7.04206	8.06049	histidyl-tRNA synthetase [EC:6.1.1.21]; Genetic Information Processing; Translation; Aminoacyl-tRNA biosynthesis; Metabolism; Amino Acid Metabolism; Amino acid related enzymes; NA; NA; NA; NA; NA; NA; NA; NA; NA; NA; NA; NA; NA; NA; NA; NA; NA; NA; NA; NA; NA; NA; NA; NA; NA; NA; NA; NA; NA; NA; NA; NA; NA; NA; NA; NA; NA; NA; NA; NA; NA; NA; NA; NA; NA; NA; NA; NA; NA; NA; NA
K01875	187	0.0152934	0.194299	1	7.05002	8.05858	seryl-tRNA synthetase [EC:6.1.1.11]; Genetic Information Processing; Translation; Aminoacyl-tRNA biosynthesis; Metabolism; Amino Acid Metabolism; Amino acid related enzymes; NA; NA; NA; NA; NA; NA; NA; NA; NA; NA; NA; NA; NA; NA; NA; NA; NA; NA; NA; NA; NA; NA; NA; NA; NA; NA; NA; NA; NA; NA; NA; NA; NA; NA; NA; NA; NA; NA; NA; NA; NA; NA; NA; NA; NA; NA; NA; NA; NA; NA; NA
K14652	187	0.0152934	0.194299	1	7.53495	8.59658	3,4-dihydroxy 2-butanone 4-phosphate synthase / GTP cyclohydrolase II [EC:4.1.99.12 3.5.4.25]; None; NA; NA; NA; NA; NA; NA; NA; NA; NA; NA; NA; NA; NA; NA; NA; NA; NA; NA; NA; NA; NA; NA; NA; NA; NA; NA; NA; NA; NA; NA; NA; NA; NA; NA; NA; NA; NA; NA; NA; NA; NA; NA; NA; NA; NA; NA; NA; NA; NA; NA; NA; NA; NA; NA; NA; NA
K03439	187	0.0152934	0.194299	1	7.03138	8.03964	tRNA (guanine-N7-)-methyltransferase [EC:2.1.1.33]; Unclassified; Metabolism; Others; NA; NA; NA; NA; NA; NA; NA; NA; NA; NA; NA; NA; NA; NA; NA; NA; NA; NA; NA; NA; NA; NA; NA; NA; NA; NA; NA; NA; NA; NA; NA; NA; NA; NA; NA; NA; NA; NA; NA; NA; NA; NA; NA; NA; NA; NA; NA; NA; NA; NA; NA; NA; NA; NA
K11717	187	0.0152934	0.194299	1	7.49042	8.56307	cysteine desulfurase / selenocysteine lyase [EC:2.8.1.7 4.4.1.16]; Metabolism; Metabolism of Cofactors and Vitamins; Thiamine metabolism; Metabolism; Metabolism of Other Amino Acids; Selenocompound metabolism; NA; NA; NA; NA; NA; NA; NA; NA; NA; NA; NA; NA; NA; NA; NA; NA; NA; NA; NA; NA; NA; NA; NA; NA; NA; NA; NA; NA; NA; NA; NA; NA; NA; NA; NA; NA; NA; NA; NA; NA; NA; NA; NA; NA; NA; NA; NA; N…
K06997	187	0.0152934	0.194299	1	7.0241	8.04211	None; Unclassified; Poorly Characterized; General function prediction only; NA; NA; NA; NA; NA; NA; NA; NA; NA; NA; NA; NA; NA; NA; NA; NA; NA; NA; NA; NA; NA; NA; NA; NA; NA; NA; NA; NA; NA; NA; NA; NA; NA; NA; NA; NA; NA; NA; NA; NA; NA; NA; NA; NA; NA; NA; NA; NA; NA; NA; NA; NA; NA; NA
K01951	187	0.0152934	0.194299	1	7.08254	8.08056	GMP synthase (glutamine-hydrolysing) [EC:6.3.5.2]; Metabolism; Enzyme Families; Peptidases; Metabolism; Xenobiotics Biodegradation and Metabolism; Drug metabolism - other enzymes; Metabolism; Nucleotide Metabolism; Purine metabolism; NA; NA; NA; NA; NA; NA; NA; NA; NA; NA; NA; NA; NA; NA; NA; NA; NA; NA; NA; NA; NA; NA; NA; NA; NA; NA; NA; NA; NA; NA; NA; NA; NA; NA; NA; NA; NA; NA; NA; NA; NA; N…
K03553	187	0.0152934	0.194299	1	7.06267	8.06544	recombination protein RecA; Genetic Information Processing; Replication and Repair; Homologous recombination; Genetic Information Processing; Replication and Repair; DNA repair and recombination proteins; NA; NA; NA; NA; NA; NA; NA; NA; NA; NA; NA; NA; NA; NA; NA; NA; NA; NA; NA; NA; NA; NA; NA; NA; NA; NA; NA; NA; NA; NA; NA; NA; NA; NA; NA; NA; NA; NA; NA; NA; NA; NA; NA; NA; NA; NA; NA; NA; NA…
K01972	187	0.0152934	0.194299	1	7.08097	8.08049	DNA ligase (NAD+) [EC:6.5.1.2]; Genetic Information Processing; Replication and Repair; DNA repair and recombination proteins; Genetic Information Processing; Replication and Repair; Mismatch repair; Genetic Information Processing; Replication and Repair; Nucleotide excision repair; Genetic Information Processing; Replication and Repair; DNA replication; Genetic Information Processing; Replicatio…
K02950	187	0.0152934	0.194299	1	7.04404	8.0534	small subunit ribosomal protein S12; Genetic Information Processing; Translation; Ribosome; NA; NA; NA; NA; NA; NA; NA; NA; NA; NA; NA; NA; NA; NA; NA; NA; NA; NA; NA; NA; NA; NA; NA; NA; NA; NA; NA; NA; NA; NA; NA; NA; NA; NA; NA; NA; NA; NA; NA; NA; NA; NA; NA; NA; NA; NA; NA; NA; NA; NA; NA; NA; NA; NA
K01756	187	0.0152934	0.194299	1	7.03396	8.04889	adenylosuccinate lyase [EC:4.3.2.2]; Metabolism; Amino Acid Metabolism; Alanine, aspartate and glutamate metabolism; Metabolism; Nucleotide Metabolism; Purine metabolism; NA; NA; NA; NA; NA; NA; NA; NA; NA; NA; NA; NA; NA; NA; NA; NA; NA; NA; NA; NA; NA; NA; NA; NA; NA; NA; NA; NA; NA; NA; NA; NA; NA; NA; NA; NA; NA; NA; NA; NA; NA; NA; NA; NA; NA; NA; NA; NA; NA; NA; NA
K09825	187	0.0152934	0.194299	1	6.81756	7.85348	Fur family transcriptional regulator, peroxide stress response regulator; Genetic Information Processing; Transcription; Transcription factors; NA; NA; NA; NA; NA; NA; NA; NA; NA; NA; NA; NA; NA; NA; NA; NA; NA; NA; NA; NA; NA; NA; NA; NA; NA; NA; NA; NA; NA; NA; NA; NA; NA; NA; NA; NA; NA; NA; NA; NA; NA; NA; NA; NA; NA; NA; NA; NA; NA; NA; NA; NA; NA; NA
K03075	187	0.0152934	0.194299	1	6.94708	7.97096	preprotein translocase subunit SecG; Environmental Information Processing; Membrane Transport; Secretion system; Genetic Information Processing; Folding, Sorting and Degradation; Protein export; Environmental Information Processing; Membrane Transport; Bacterial secretion system; NA; NA; NA; NA; NA; NA; NA; NA; NA; NA; NA; NA; NA; NA; NA; NA; NA; NA; NA; NA; NA; NA; NA; NA; NA; NA; NA; NA; NA; NA…
K02600	187	0.0152934	0.194299	1	7.04794	8.05431	N utilization substance protein A; Genetic Information Processing; Translation; Ribosome Biogenesis; Genetic Information Processing; Transcription; Transcription machinery; NA; NA; NA; NA; NA; NA; NA; NA; NA; NA; NA; NA; NA; NA; NA; NA; NA; NA; NA; NA; NA; NA; NA; NA; NA; NA; NA; NA; NA; NA; NA; NA; NA; NA; NA; NA; NA; NA; NA; NA; NA; NA; NA; NA; NA; NA; NA; NA; NA; NA; NA
K01516	187	0.0152934	0.194299	1	7.0426	8.05275	nucleoside-triphosphatase [EC:3.6.1.15]; Metabolism; Metabolism of Cofactors and Vitamins; Thiamine metabolism; Metabolism; Nucleotide Metabolism; Purine metabolism; NA; NA; NA; NA; NA; NA; NA; NA; NA; NA; NA; NA; NA; NA; NA; NA; NA; NA; NA; NA; NA; NA; NA; NA; NA; NA; NA; NA; NA; NA; NA; NA; NA; NA; NA; NA; NA; NA; NA; NA; NA; NA; NA; NA; NA; NA; NA; NA; NA; NA; NA
K02933	187	0.0152934	0.194299	1	7.04795	8.05423	large subunit ribosomal protein L6; Genetic Information Processing; Translation; Ribosome; NA; NA; NA; NA; NA; NA; NA; NA; NA; NA; NA; NA; NA; NA; NA; NA; NA; NA; NA; NA; NA; NA; NA; NA; NA; NA; NA; NA; NA; NA; NA; NA; NA; NA; NA; NA; NA; NA; NA; NA; NA; NA; NA; NA; NA; NA; NA; NA; NA; NA; NA; NA; NA; NA
K02935	187	0.0152934	0.194299	1	7.04733	8.05707	large subunit ribosomal protein L7/L12; Genetic Information Processing; Translation; Ribosome; NA; NA; NA; NA; NA; NA; NA; NA; NA; NA; NA; NA; NA; NA; NA; NA; NA; NA; NA; NA; NA; NA; NA; NA; NA; NA; NA; NA; NA; NA; NA; NA; NA; NA; NA; NA; NA; NA; NA; NA; NA; NA; NA; NA; NA; NA; NA; NA; NA; NA; NA; NA; NA; NA
K01000	187	0.0152934	0.194299	1	7.07024	8.07408	phospho-N-acetylmuramoyl-pentapeptide-transferase [EC:2.7.8.13]; Metabolism; Glycan Biosynthesis and Metabolism; Peptidoglycan biosynthesis; NA; NA; NA; NA; NA; NA; NA; NA; NA; NA; NA; NA; NA; NA; NA; NA; NA; NA; NA; NA; NA; NA; NA; NA; NA; NA; NA; NA; NA; NA; NA; NA; NA; NA; NA; NA; NA; NA; NA; NA; NA; NA; NA; NA; NA; NA; NA; NA; NA; NA; NA; NA; NA; NA
K14441	187	0.0152934	0.194299	1	6.90604	7.92459	ribosomal protein S12 methylthiotransferase [EC:2.-.-.-]; None; NA; NA; NA; NA; NA; NA; NA; NA; NA; NA; NA; NA; NA; NA; NA; NA; NA; NA; NA; NA; NA; NA; NA; NA; NA; NA; NA; NA; NA; NA; NA; NA; NA; NA; NA; NA; NA; NA; NA; NA; NA; NA; NA; NA; NA; NA; NA; NA; NA; NA; NA; NA; NA; NA; NA; NA
K04068	187	0.0152934	0.194299	1	7.11306	8.11826	anaerobic ribonucleoside-triphosphate reductase activating protein [EC:1.97.1.4]; Unclassified; Genetic Information Processing; Protein folding and associated processing; NA; NA; NA; NA; NA; NA; NA; NA; NA; NA; NA; NA; NA; NA; NA; NA; NA; NA; NA; NA; NA; NA; NA; NA; NA; NA; NA; NA; NA; NA; NA; NA; NA; NA; NA; NA; NA; NA; NA; NA; NA; NA; NA; NA; NA; NA; NA; NA; NA; NA; NA; NA; NA; NA
K06173	187	0.0152934	0.194299	1	7.38009	8.406	tRNA pseudouridine synthase A [EC:5.4.99.12]; tRNA pseudouridine38-40 synthase [EC:5.4.99.12]; Unclassified; Genetic Information Processing; Translation proteins; NA; NA; NA; NA; NA; NA; NA; NA; NA; NA; NA; NA; NA; NA; NA; NA; NA; NA; NA; NA; NA; NA; NA; NA; NA; NA; NA; NA; NA; NA; NA; NA; NA; NA; NA; NA; NA; NA; NA; NA; NA; NA; NA; NA; NA; NA; NA; NA; NA; NA; NA; NA; NA
K01889	187	0.0152934	0.194299	1	7.04807	8.0573	phenylalanyl-tRNA synthetase alpha chain [EC:6.1.1.20]; Genetic Information Processing; Translation; Aminoacyl-tRNA biosynthesis; Metabolism; Amino Acid Metabolism; Amino acid related enzymes; NA; NA; NA; NA; NA; NA; NA; NA; NA; NA; NA; NA; NA; NA; NA; NA; NA; NA; NA; NA; NA; NA; NA; NA; NA; NA; NA; NA; NA; NA; NA; NA; NA; NA; NA; NA; NA; NA; NA; NA; NA; NA; NA; NA; NA; NA; NA; NA; NA; NA; NA
K03629	187	0.0152934	0.194299	1	7.03373	8.05082	DNA replication and repair protein RecF; Genetic Information Processing; Replication and Repair; Homologous recombination; Genetic Information Processing; Replication and Repair; DNA repair and recombination proteins; NA; NA; NA; NA; NA; NA; NA; NA; NA; NA; NA; NA; NA; NA; NA; NA; NA; NA; NA; NA; NA; NA; NA; NA; NA; NA; NA; NA; NA; NA; NA; NA; NA; NA; NA; NA; NA; NA; NA; NA; NA; NA; NA; NA; NA; N…
K00954	187	0.0152934	0.194299	1	7.0489	8.06101	pantetheine-phosphate adenylyltransferase [EC:2.7.7.3]; Metabolism; Metabolism of Cofactors and Vitamins; Pantothenate and CoA biosynthesis; NA; NA; NA; NA; NA; NA; NA; NA; NA; NA; NA; NA; NA; NA; NA; NA; NA; NA; NA; NA; NA; NA; NA; NA; NA; NA; NA; NA; NA; NA; NA; NA; NA; NA; NA; NA; NA; NA; NA; NA; NA; NA; NA; NA; NA; NA; NA; NA; NA; NA; NA; NA; NA; NA
K09903	187.5	0.0157044	0.194299	1	7.04802	8.05726	uridylate kinase [EC:2.7.4.22]; Metabolism; Nucleotide Metabolism; Pyrimidine metabolism; NA; NA; NA; NA; NA; NA; NA; NA; NA; NA; NA; NA; NA; NA; NA; NA; NA; NA; NA; NA; NA; NA; NA; NA; NA; NA; NA; NA; NA; NA; NA; NA; NA; NA; NA; NA; NA; NA; NA; NA; NA; NA; NA; NA; NA; NA; NA; NA; NA; NA; NA; NA; NA; NA
K00525	187.5	0.0157044	0.194299	1	7.01891	8.13194	ribonucleoside-diphosphate reductase alpha chain [EC:1.17.4.1]; Metabolism; Nucleotide Metabolism; Pyrimidine metabolism; Genetic Information Processing; Replication and Repair; DNA repair and recombination proteins; Metabolism; Nucleotide Metabolism; Purine metabolism; NA; NA; NA; NA; NA; NA; NA; NA; NA; NA; NA; NA; NA; NA; NA; NA; NA; NA; NA; NA; NA; NA; NA; NA; NA; NA; NA; NA; NA; NA; NA; NA; …
K02867	187.5	0.0157044	0.194299	1	7.04802	8.05726	large subunit ribosomal protein L11; Genetic Information Processing; Translation; Ribosome; NA; NA; NA; NA; NA; NA; NA; NA; NA; NA; NA; NA; NA; NA; NA; NA; NA; NA; NA; NA; NA; NA; NA; NA; NA; NA; NA; NA; NA; NA; NA; NA; NA; NA; NA; NA; NA; NA; NA; NA; NA; NA; NA; NA; NA; NA; NA; NA; NA; NA; NA; NA; NA; NA
K01869	187.5	0.0157044	0.194299	1	7.03763	8.05418	leucyl-tRNA synthetase [EC:6.1.1.4]; Genetic Information Processing; Translation; Aminoacyl-tRNA biosynthesis; Metabolism; Amino Acid Metabolism; Amino acid related enzymes; Metabolism; Amino Acid Metabolism; Valine, leucine and isoleucine biosynthesis; NA; NA; NA; NA; NA; NA; NA; NA; NA; NA; NA; NA; NA; NA; NA; NA; NA; NA; NA; NA; NA; NA; NA; NA; NA; NA; NA; NA; NA; NA; NA; NA; NA; NA; NA; NA; N…
K02881	187.5	0.0157044	0.194299	1	7.04802	8.05725	large subunit ribosomal protein L18; Genetic Information Processing; Translation; Ribosome; NA; NA; NA; NA; NA; NA; NA; NA; NA; NA; NA; NA; NA; NA; NA; NA; NA; NA; NA; NA; NA; NA; NA; NA; NA; NA; NA; NA; NA; NA; NA; NA; NA; NA; NA; NA; NA; NA; NA; NA; NA; NA; NA; NA; NA; NA; NA; NA; NA; NA; NA; NA; NA; NA
K02965	187.5	0.0157044	0.194299	1	7.04294	8.0494	small subunit ribosomal protein S19; Genetic Information Processing; Translation; Ribosome; NA; NA; NA; NA; NA; NA; NA; NA; NA; NA; NA; NA; NA; NA; NA; NA; NA; NA; NA; NA; NA; NA; NA; NA; NA; NA; NA; NA; NA; NA; NA; NA; NA; NA; NA; NA; NA; NA; NA; NA; NA; NA; NA; NA; NA; NA; NA; NA; NA; NA; NA; NA; NA; NA
K03702	187.5	0.0157044	0.194299	1	7.04801	8.05724	excinuclease ABC subunit B; Genetic Information Processing; Replication and Repair; Nucleotide excision repair; Genetic Information Processing; Replication and Repair; DNA repair and recombination proteins; NA; NA; NA; NA; NA; NA; NA; NA; NA; NA; NA; NA; NA; NA; NA; NA; NA; NA; NA; NA; NA; NA; NA; NA; NA; NA; NA; NA; NA; NA; NA; NA; NA; NA; NA; NA; NA; NA; NA; NA; NA; NA; NA; NA; NA; NA; NA; NA; …
K02835	187.5	0.0157044	0.194299	1	7.04718	8.05693	peptide chain release factor RF-1; peptide chain release factor 1; Genetic Information Processing; Translation; Translation factors; NA; NA; NA; NA; NA; NA; NA; NA; NA; NA; NA; NA; NA; NA; NA; NA; NA; NA; NA; NA; NA; NA; NA; NA; NA; NA; NA; NA; NA; NA; NA; NA; NA; NA; NA; NA; NA; NA; NA; NA; NA; NA; NA; NA; NA; NA; NA; NA; NA; NA; NA; NA; NA
K02874	187.5	0.0157044	0.194299	1	7.037	8.05397	large subunit ribosomal protein L14; Genetic Information Processing; Translation; Ribosome; NA; NA; NA; NA; NA; NA; NA; NA; NA; NA; NA; NA; NA; NA; NA; NA; NA; NA; NA; NA; NA; NA; NA; NA; NA; NA; NA; NA; NA; NA; NA; NA; NA; NA; NA; NA; NA; NA; NA; NA; NA; NA; NA; NA; NA; NA; NA; NA; NA; NA; NA; NA; NA; NA
K02878	187.5	0.0157044	0.194299	1	7.04743	8.0542	large subunit ribosomal protein L16; Genetic Information Processing; Translation; Ribosome; NA; NA; NA; NA; NA; NA; NA; NA; NA; NA; NA; NA; NA; NA; NA; NA; NA; NA; NA; NA; NA; NA; NA; NA; NA; NA; NA; NA; NA; NA; NA; NA; NA; NA; NA; NA; NA; NA; NA; NA; NA; NA; NA; NA; NA; NA; NA; NA; NA; NA; NA; NA; NA; NA
K02899	187.5	0.0157044	0.194299	1	7.04512	8.0544	large subunit ribosomal protein L27; Genetic Information Processing; Translation; Ribosome; NA; NA; NA; NA; NA; NA; NA; NA; NA; NA; NA; NA; NA; NA; NA; NA; NA; NA; NA; NA; NA; NA; NA; NA; NA; NA; NA; NA; NA; NA; NA; NA; NA; NA; NA; NA; NA; NA; NA; NA; NA; NA; NA; NA; NA; NA; NA; NA; NA; NA; NA; NA; NA; NA
K02892	187.5	0.0157044	0.194299	1	7.04803	8.05726	large subunit ribosomal protein L23; Genetic Information Processing; Translation; Ribosome; NA; NA; NA; NA; NA; NA; NA; NA; NA; NA; NA; NA; NA; NA; NA; NA; NA; NA; NA; NA; NA; NA; NA; NA; NA; NA; NA; NA; NA; NA; NA; NA; NA; NA; NA; NA; NA; NA; NA; NA; NA; NA; NA; NA; NA; NA; NA; NA; NA; NA; NA; NA; NA; NA
K02890	187.5	0.0157044	0.194299	1	7.04803	8.05726	large subunit ribosomal protein L22; Genetic Information Processing; Translation; Ribosome; NA; NA; NA; NA; NA; NA; NA; NA; NA; NA; NA; NA; NA; NA; NA; NA; NA; NA; NA; NA; NA; NA; NA; NA; NA; NA; NA; NA; NA; NA; NA; NA; NA; NA; NA; NA; NA; NA; NA; NA; NA; NA; NA; NA; NA; NA; NA; NA; NA; NA; NA; NA; NA; NA
K01870	187.5	0.0157044	0.194299	1	7.04804	8.05715	isoleucyl-tRNA synthetase [EC:6.1.1.5]; Genetic Information Processing; Translation; Aminoacyl-tRNA biosynthesis; Metabolism; Amino Acid Metabolism; Amino acid related enzymes; Metabolism; Amino Acid Metabolism; Valine, leucine and isoleucine biosynthesis; NA; NA; NA; NA; NA; NA; NA; NA; NA; NA; NA; NA; NA; NA; NA; NA; NA; NA; NA; NA; NA; NA; NA; NA; NA; NA; NA; NA; NA; NA; NA; NA; NA; NA; NA; NA…
K02994	187.5	0.0157044	0.194299	1	7.04803	8.05726	small subunit ribosomal protein S8; Genetic Information Processing; Translation; Ribosome; NA; NA; NA; NA; NA; NA; NA; NA; NA; NA; NA; NA; NA; NA; NA; NA; NA; NA; NA; NA; NA; NA; NA; NA; NA; NA; NA; NA; NA; NA; NA; NA; NA; NA; NA; NA; NA; NA; NA; NA; NA; NA; NA; NA; NA; NA; NA; NA; NA; NA; NA; NA; NA; NA
K02939	187.5	0.0157044	0.194299	1	7.04743	8.0571	large subunit ribosomal protein L9; Genetic Information Processing; Translation; Ribosome; NA; NA; NA; NA; NA; NA; NA; NA; NA; NA; NA; NA; NA; NA; NA; NA; NA; NA; NA; NA; NA; NA; NA; NA; NA; NA; NA; NA; NA; NA; NA; NA; NA; NA; NA; NA; NA; NA; NA; NA; NA; NA; NA; NA; NA; NA; NA; NA; NA; NA; NA; NA; NA; NA
K02916	187.5	0.0157044	0.194299	1	7.04664	8.05172	large subunit ribosomal protein L35; Genetic Information Processing; Translation; Ribosome; NA; NA; NA; NA; NA; NA; NA; NA; NA; NA; NA; NA; NA; NA; NA; NA; NA; NA; NA; NA; NA; NA; NA; NA; NA; NA; NA; NA; NA; NA; NA; NA; NA; NA; NA; NA; NA; NA; NA; NA; NA; NA; NA; NA; NA; NA; NA; NA; NA; NA; NA; NA; NA; NA
K02838	187.5	0.0157044	0.194299	1	7.04744	8.05712	ribosome recycling factor; Genetic Information Processing; Translation; Translation factors; NA; NA; NA; NA; NA; NA; NA; NA; NA; NA; NA; NA; NA; NA; NA; NA; NA; NA; NA; NA; NA; NA; NA; NA; NA; NA; NA; NA; NA; NA; NA; NA; NA; NA; NA; NA; NA; NA; NA; NA; NA; NA; NA; NA; NA; NA; NA; NA; NA; NA; NA; NA; NA; NA
K01883	187.5	0.0157044	0.194299	1	7.04824	8.05726	cysteinyl-tRNA synthetase [EC:6.1.1.16]; Genetic Information Processing; Translation; Aminoacyl-tRNA biosynthesis; Metabolism; Amino Acid Metabolism; Amino acid related enzymes; NA; NA; NA; NA; NA; NA; NA; NA; NA; NA; NA; NA; NA; NA; NA; NA; NA; NA; NA; NA; NA; NA; NA; NA; NA; NA; NA; NA; NA; NA; NA; NA; NA; NA; NA; NA; NA; NA; NA; NA; NA; NA; NA; NA; NA; NA; NA; NA; NA; NA; NA
K03816	187.5	0.0157044	0.194299	1	6.8442	7.87094	xanthine phosphoribosyltransferase [EC:2.4.2.22]; Metabolism; Nucleotide Metabolism; Purine metabolism; NA; NA; NA; NA; NA; NA; NA; NA; NA; NA; NA; NA; NA; NA; NA; NA; NA; NA; NA; NA; NA; NA; NA; NA; NA; NA; NA; NA; NA; NA; NA; NA; NA; NA; NA; NA; NA; NA; NA; NA; NA; NA; NA; NA; NA; NA; NA; NA; NA; NA; NA; NA; NA; NA
K00773	188	0.0161303	0.194299	1	7.04536	8.05236	queuine tRNA-ribosyltransferase [EC:2.4.2.29]; Unclassified; Genetic Information Processing; Translation proteins; NA; NA; NA; NA; NA; NA; NA; NA; NA; NA; NA; NA; NA; NA; NA; NA; NA; NA; NA; NA; NA; NA; NA; NA; NA; NA; NA; NA; NA; NA; NA; NA; NA; NA; NA; NA; NA; NA; NA; NA; NA; NA; NA; NA; NA; NA; NA; NA; NA; NA; NA; NA; NA; NA
K01644	188	0.0161303	0.194299	1	4.05249	4.96952	citrate lyase subunit beta [EC:4.1.3.6]; citrate lyase subunit beta / citryl-CoA lyase [EC:4.1.3.6 4.1.3.34]; Metabolism; Carbohydrate Metabolism; Citrate cycle (TCA cycle); Environmental Information Processing; Signal Transduction; Two-component system; NA; NA; NA; NA; NA; NA; NA; NA; NA; NA; NA; NA; NA; NA; NA; NA; NA; NA; NA; NA; NA; NA; NA; NA; NA; NA; NA; NA; NA; NA; NA; NA; NA; NA; NA; NA; …
K00757	188	0.0161303	0.194299	1	6.67663	7.69253	uridine phosphorylase [EC:2.4.2.3]; Metabolism; Nucleotide Metabolism; Pyrimidine metabolism; Metabolism; Xenobiotics Biodegradation and Metabolism; Drug metabolism - other enzymes; NA; NA; NA; NA; NA; NA; NA; NA; NA; NA; NA; NA; NA; NA; NA; NA; NA; NA; NA; NA; NA; NA; NA; NA; NA; NA; NA; NA; NA; NA; NA; NA; NA; NA; NA; NA; NA; NA; NA; NA; NA; NA; NA; NA; NA; NA; NA; NA; NA; NA; NA
K02860	188	0.0161303	0.194299	1	7.05382	8.05589	16S rRNA processing protein RimM; Genetic Information Processing; Translation; Ribosome Biogenesis; NA; NA; NA; NA; NA; NA; NA; NA; NA; NA; NA; NA; NA; NA; NA; NA; NA; NA; NA; NA; NA; NA; NA; NA; NA; NA; NA; NA; NA; NA; NA; NA; NA; NA; NA; NA; NA; NA; NA; NA; NA; NA; NA; NA; NA; NA; NA; NA; NA; NA; NA; NA; NA; NA
K02313	188	0.0161303	0.194299	1	7.0491	8.05505	chromosomal replication initiator protein; Genetic Information Processing; Replication and Repair; Chromosome; Environmental Information Processing; Signal Transduction; Two-component system; Cellular Processes; Cell Growth and Death; Cell cycle - Caulobacter; Genetic Information Processing; Replication and Repair; DNA replication proteins; NA; NA; NA; NA; NA; NA; NA; NA; NA; NA; NA; NA; NA; NA; …
K06942	188	0.0161303	0.194299	1	7.05772	8.06366	None; Unclassified; Poorly Characterized; General function prediction only; NA; NA; NA; NA; NA; NA; NA; NA; NA; NA; NA; NA; NA; NA; NA; NA; NA; NA; NA; NA; NA; NA; NA; NA; NA; NA; NA; NA; NA; NA; NA; NA; NA; NA; NA; NA; NA; NA; NA; NA; NA; NA; NA; NA; NA; NA; NA; NA; NA; NA; NA; NA; NA; NA
K01868	188	0.0161303	0.194299	1	7.06214	8.06973	threonyl-tRNA synthetase [EC:6.1.1.3]; Genetic Information Processing; Translation; Aminoacyl-tRNA biosynthesis; Metabolism; Amino Acid Metabolism; Amino acid related enzymes; NA; NA; NA; NA; NA; NA; NA; NA; NA; NA; NA; NA; NA; NA; NA; NA; NA; NA; NA; NA; NA; NA; NA; NA; NA; NA; NA; NA; NA; NA; NA; NA; NA; NA; NA; NA; NA; NA; NA; NA; NA; NA; NA; NA; NA; NA; NA; NA; NA; NA; NA
K02888	188	0.0161303	0.194299	1	7.04867	8.058	large subunit ribosomal protein L21; Genetic Information Processing; Translation; Ribosome; NA; NA; NA; NA; NA; NA; NA; NA; NA; NA; NA; NA; NA; NA; NA; NA; NA; NA; NA; NA; NA; NA; NA; NA; NA; NA; NA; NA; NA; NA; NA; NA; NA; NA; NA; NA; NA; NA; NA; NA; NA; NA; NA; NA; NA; NA; NA; NA; NA; NA; NA; NA; NA; NA
K02338	188	0.0161303	0.194299	1	7.02107	8.04182	DNA polymerase III subunit beta [EC:2.7.7.7]; Metabolism; Nucleotide Metabolism; Pyrimidine metabolism; Genetic Information Processing; Replication and Repair; DNA repair and recombination proteins; Metabolism; Nucleotide Metabolism; Purine metabolism; Genetic Information Processing; Replication and Repair; Mismatch repair; Genetic Information Processing; Replication and Repair; Homologous recomb…
K02355	188	0.0161303	0.194299	1	7.89931	8.92795	elongation factor EF-G [EC:3.6.5.3]; elongation factor G; Genetic Information Processing; Translation; Translation factors; NA; NA; NA; NA; NA; NA; NA; NA; NA; NA; NA; NA; NA; NA; NA; NA; NA; NA; NA; NA; NA; NA; NA; NA; NA; NA; NA; NA; NA; NA; NA; NA; NA; NA; NA; NA; NA; NA; NA; NA; NA; NA; NA; NA; NA; NA; NA; NA; NA; NA; NA; NA; NA
K06187	188	0.0161303	0.194299	1	7.05864	8.0646	recombination protein RecR; Genetic Information Processing; Replication and Repair; Homologous recombination; Genetic Information Processing; Replication and Repair; DNA repair and recombination proteins; NA; NA; NA; NA; NA; NA; NA; NA; NA; NA; NA; NA; NA; NA; NA; NA; NA; NA; NA; NA; NA; NA; NA; NA; NA; NA; NA; NA; NA; NA; NA; NA; NA; NA; NA; NA; NA; NA; NA; NA; NA; NA; NA; NA; NA; NA; NA; NA; NA…
K00859	188	0.0161303	0.194299	1	7.03288	8.04902	dephospho-CoA kinase [EC:2.7.1.24]; Metabolism; Metabolism of Cofactors and Vitamins; Pantothenate and CoA biosynthesis; NA; NA; NA; NA; NA; NA; NA; NA; NA; NA; NA; NA; NA; NA; NA; NA; NA; NA; NA; NA; NA; NA; NA; NA; NA; NA; NA; NA; NA; NA; NA; NA; NA; NA; NA; NA; NA; NA; NA; NA; NA; NA; NA; NA; NA; NA; NA; NA; NA; NA; NA; NA; NA; NA
K01533	188	0.0161303	0.194299	1	7.08626	8.08479	Cu2+-exporting ATPase [EC:3.6.3.4]; Unclassified; Metabolism; Energy metabolism; NA; NA; NA; NA; NA; NA; NA; NA; NA; NA; NA; NA; NA; NA; NA; NA; NA; NA; NA; NA; NA; NA; NA; NA; NA; NA; NA; NA; NA; NA; NA; NA; NA; NA; NA; NA; NA; NA; NA; NA; NA; NA; NA; NA; NA; NA; NA; NA; NA; NA; NA; NA; NA; NA
K03977	188	0.0161303	0.194299	1	7.04868	8.05688	GTP-binding protein; Genetic Information Processing; Translation; Ribosome Biogenesis; NA; NA; NA; NA; NA; NA; NA; NA; NA; NA; NA; NA; NA; NA; NA; NA; NA; NA; NA; NA; NA; NA; NA; NA; NA; NA; NA; NA; NA; NA; NA; NA; NA; NA; NA; NA; NA; NA; NA; NA; NA; NA; NA; NA; NA; NA; NA; NA; NA; NA; NA; NA; NA; NA
K03565	188	0.0161303	0.194299	1	6.90403	7.93156	regulatory protein; Unclassified; Poorly Characterized; General function prediction only; NA; NA; NA; NA; NA; NA; NA; NA; NA; NA; NA; NA; NA; NA; NA; NA; NA; NA; NA; NA; NA; NA; NA; NA; NA; NA; NA; NA; NA; NA; NA; NA; NA; NA; NA; NA; NA; NA; NA; NA; NA; NA; NA; NA; NA; NA; NA; NA; NA; NA; NA; NA; NA; NA
K00133	188	0.0161303	0.194299	1	7.07984	8.07694	aspartate-semialdehyde dehydrogenase [EC:1.2.1.11]; Metabolism; Amino Acid Metabolism; Cysteine and methionine metabolism; Metabolism; Amino Acid Metabolism; Lysine biosynthesis; Metabolism; Amino Acid Metabolism; Glycine, serine and threonine metabolism; NA; NA; NA; NA; NA; NA; NA; NA; NA; NA; NA; NA; NA; NA; NA; NA; NA; NA; NA; NA; NA; NA; NA; NA; NA; NA; NA; NA; NA; NA; NA; NA; NA; NA; NA; NA;…
K03046	188	0.0161303	0.194299	1	7.04626	8.05415	DNA-directed RNA polymerase subunit beta' [EC:2.7.7.6]; Metabolism; Nucleotide Metabolism; Pyrimidine metabolism; Genetic Information Processing; Transcription; Transcription machinery; Genetic Information Processing; Replication and Repair; DNA repair and recombination proteins; Metabolism; Nucleotide Metabolism; Purine metabolism; Genetic Information Processing; Transcription; RNA polymerase; N…
K00099	188	0.0161303	0.194299	1	6.99758	8.02858	1-deoxy-D-xylulose-5-phosphate reductoisomerase [EC:1.1.1.267]; Metabolism; Metabolism of Terpenoids and Polyketides; Terpenoid backbone biosynthesis; NA; NA; NA; NA; NA; NA; NA; NA; NA; NA; NA; NA; NA; NA; NA; NA; NA; NA; NA; NA; NA; NA; NA; NA; NA; NA; NA; NA; NA; NA; NA; NA; NA; NA; NA; NA; NA; NA; NA; NA; NA; NA; NA; NA; NA; NA; NA; NA; NA; NA; NA; NA; NA; NA
K01945	188	0.0161303	0.194299	1	7.04363	8.05056	phosphoribosylamine--glycine ligase [EC:6.3.4.13]; Metabolism; Nucleotide Metabolism; Purine metabolism; NA; NA; NA; NA; NA; NA; NA; NA; NA; NA; NA; NA; NA; NA; NA; NA; NA; NA; NA; NA; NA; NA; NA; NA; NA; NA; NA; NA; NA; NA; NA; NA; NA; NA; NA; NA; NA; NA; NA; NA; NA; NA; NA; NA; NA; NA; NA; NA; NA; NA; NA; NA; NA; NA
K02946	188	0.0161303	0.194299	1	7.00067	7.97952	small subunit ribosomal protein S10; Genetic Information Processing; Translation; Ribosome; NA; NA; NA; NA; NA; NA; NA; NA; NA; NA; NA; NA; NA; NA; NA; NA; NA; NA; NA; NA; NA; NA; NA; NA; NA; NA; NA; NA; NA; NA; NA; NA; NA; NA; NA; NA; NA; NA; NA; NA; NA; NA; NA; NA; NA; NA; NA; NA; NA; NA; NA; NA; NA; NA
K00215	188	0.0161303	0.194299	1	7.1044	8.10448	dihydrodipicolinate reductase [EC:1.3.1.26]; Metabolism; Amino Acid Metabolism; Lysine biosynthesis; NA; NA; NA; NA; NA; NA; NA; NA; NA; NA; NA; NA; NA; NA; NA; NA; NA; NA; NA; NA; NA; NA; NA; NA; NA; NA; NA; NA; NA; NA; NA; NA; NA; NA; NA; NA; NA; NA; NA; NA; NA; NA; NA; NA; NA; NA; NA; NA; NA; NA; NA; NA; NA; NA
K04075	188	0.0161303	0.194299	1	6.99012	8.00549	tRNA(Ile)-lysidine synthase [EC:6.3.4.-]; Unclassified; Genetic Information Processing; Translation proteins; NA; NA; NA; NA; NA; NA; NA; NA; NA; NA; NA; NA; NA; NA; NA; NA; NA; NA; NA; NA; NA; NA; NA; NA; NA; NA; NA; NA; NA; NA; NA; NA; NA; NA; NA; NA; NA; NA; NA; NA; NA; NA; NA; NA; NA; NA; NA; NA; NA; NA; NA; NA; NA; NA
K02906	188	0.0161303	0.194299	1	7.05771	8.06375	large subunit ribosomal protein L3; Genetic Information Processing; Translation; Ribosome; NA; NA; NA; NA; NA; NA; NA; NA; NA; NA; NA; NA; NA; NA; NA; NA; NA; NA; NA; NA; NA; NA; NA; NA; NA; NA; NA; NA; NA; NA; NA; NA; NA; NA; NA; NA; NA; NA; NA; NA; NA; NA; NA; NA; NA; NA; NA; NA; NA; NA; NA; NA; NA; NA
K06168	188	0.0161303	0.194299	1	6.97392	7.99036	bifunctional enzyme involved in thiolation and methylation of tRNA; Unclassified; Genetic Information Processing; Translation proteins; NA; NA; NA; NA; NA; NA; NA; NA; NA; NA; NA; NA; NA; NA; NA; NA; NA; NA; NA; NA; NA; NA; NA; NA; NA; NA; NA; NA; NA; NA; NA; NA; NA; NA; NA; NA; NA; NA; NA; NA; NA; NA; NA; NA; NA; NA; NA; NA; NA; NA; NA; NA; NA; NA
K01924	188	0.0161303	0.194299	1	7.03591	8.05226	UDP-N-acetylmuramate--alanine ligase [EC:6.3.2.8]; Metabolism; Glycan Biosynthesis and Metabolism; Peptidoglycan biosynthesis; Metabolism; Metabolism of Other Amino Acids; D-Glutamine and D-glutamate metabolism; NA; NA; NA; NA; NA; NA; NA; NA; NA; NA; NA; NA; NA; NA; NA; NA; NA; NA; NA; NA; NA; NA; NA; NA; NA; NA; NA; NA; NA; NA; NA; NA; NA; NA; NA; NA; NA; NA; NA; NA; NA; NA; NA; NA; NA; NA; NA;…
K01270	188	0.0161303	0.194299	1	7.2137	8.3078	aminoacylhistidine dipeptidase [EC:3.4.13.3]; dipeptidase D [EC:3.4.13.-]; Metabolism; Metabolism of Other Amino Acids; beta-Alanine metabolism; Metabolism; Enzyme Families; Peptidases; Metabolism; Metabolism of Other Amino Acids; Glutathione metabolism; Metabolism; Amino Acid Metabolism; Histidine metabolism; Metabolism; Amino Acid Metabolism; Arginine and proline metabolism; NA; NA; NA; NA; NA;…
K01056	188	0.0161303	0.194299	1	7.04748	8.05704	peptidyl-tRNA hydrolase, PTH1 family [EC:3.1.1.29]; Unclassified; Genetic Information Processing; Translation proteins; NA; NA; NA; NA; NA; NA; NA; NA; NA; NA; NA; NA; NA; NA; NA; NA; NA; NA; NA; NA; NA; NA; NA; NA; NA; NA; NA; NA; NA; NA; NA; NA; NA; NA; NA; NA; NA; NA; NA; NA; NA; NA; NA; NA; NA; NA; NA; NA; NA; NA; NA; NA; NA; NA
K02503	188	0.0161303	0.194299	1	7.00671	8.02458	Hit-like protein involved in cell-cycle regulation; Unclassified; Poorly Characterized; General function prediction only; NA; NA; NA; NA; NA; NA; NA; NA; NA; NA; NA; NA; NA; NA; NA; NA; NA; NA; NA; NA; NA; NA; NA; NA; NA; NA; NA; NA; NA; NA; NA; NA; NA; NA; NA; NA; NA; NA; NA; NA; NA; NA; NA; NA; NA; NA; NA; NA; NA; NA; NA; NA; NA; NA
K02563	188	0.0161303	0.194299	1	7.04816	8.05676	UDP-N-acetylglucosamine--N-acetylmuramyl-(pentapeptide) pyrophosphoryl-undecaprenol N-acetylglucosamine transferase [EC:2.4.1.227]; Cellular Processes; Cell Growth and Death; Cell cycle - Caulobacter; Metabolism; Glycan Biosynthesis and Metabolism; Peptidoglycan biosynthesis; NA; NA; NA; NA; NA; NA; NA; NA; NA; NA; NA; NA; NA; NA; NA; NA; NA; NA; NA; NA; NA; NA; NA; NA; NA; NA; NA; NA; NA; NA; NA…
K00927	188	0.0161303	0.194299	1	7.04614	8.05293	phosphoglycerate kinase [EC:2.7.2.3]; Metabolism; Carbohydrate Metabolism; Glycolysis / Gluconeogenesis; Metabolism; Energy Metabolism; Carbon fixation in photosynthetic organisms; NA; NA; NA; NA; NA; NA; NA; NA; NA; NA; NA; NA; NA; NA; NA; NA; NA; NA; NA; NA; NA; NA; NA; NA; NA; NA; NA; NA; NA; NA; NA; NA; NA; NA; NA; NA; NA; NA; NA; NA; NA; NA; NA; NA; NA; NA; NA; NA; NA; NA; NA
K02956	188	0.0161303	0.194299	1	7.03534	8.05042	small subunit ribosomal protein S15; Genetic Information Processing; Translation; Ribosome; NA; NA; NA; NA; NA; NA; NA; NA; NA; NA; NA; NA; NA; NA; NA; NA; NA; NA; NA; NA; NA; NA; NA; NA; NA; NA; NA; NA; NA; NA; NA; NA; NA; NA; NA; NA; NA; NA; NA; NA; NA; NA; NA; NA; NA; NA; NA; NA; NA; NA; NA; NA; NA; NA
K00554	188	0.0161303	0.194299	1	7.00152	8.02712	tRNA (guanine-N1-)-methyltransferase [EC:2.1.1.31]; Unclassified; Genetic Information Processing; Translation proteins; NA; NA; NA; NA; NA; NA; NA; NA; NA; NA; NA; NA; NA; NA; NA; NA; NA; NA; NA; NA; NA; NA; NA; NA; NA; NA; NA; NA; NA; NA; NA; NA; NA; NA; NA; NA; NA; NA; NA; NA; NA; NA; NA; NA; NA; NA; NA; NA; NA; NA; NA; NA; NA; NA
K00962	188	0.0161303	0.194299	1	7.02317	8.04026	polyribonucleotide nucleotidyltransferase [EC:2.7.7.8]; Metabolism; Nucleotide Metabolism; Pyrimidine metabolism; Genetic Information Processing; Folding, Sorting and Degradation; RNA degradation; Metabolism; Nucleotide Metabolism; Purine metabolism; NA; NA; NA; NA; NA; NA; NA; NA; NA; NA; NA; NA; NA; NA; NA; NA; NA; NA; NA; NA; NA; NA; NA; NA; NA; NA; NA; NA; NA; NA; NA; NA; NA; NA; NA; NA; NA; …
K05919	188	0.0161303	0.194299	1	6.50002	7.5447	superoxide reductase [EC:1.15.1.2]; Unclassified; Metabolism; Energy metabolism; NA; NA; NA; NA; NA; NA; NA; NA; NA; NA; NA; NA; NA; NA; NA; NA; NA; NA; NA; NA; NA; NA; NA; NA; NA; NA; NA; NA; NA; NA; NA; NA; NA; NA; NA; NA; NA; NA; NA; NA; NA; NA; NA; NA; NA; NA; NA; NA; NA; NA; NA; NA; NA; NA
K01886	188	0.0161303	0.194299	1	6.84927	7.87543	glutaminyl-tRNA synthetase [EC:6.1.1.18]; Genetic Information Processing; Translation; Aminoacyl-tRNA biosynthesis; Metabolism; Amino Acid Metabolism; Amino acid related enzymes; NA; NA; NA; NA; NA; NA; NA; NA; NA; NA; NA; NA; NA; NA; NA; NA; NA; NA; NA; NA; NA; NA; NA; NA; NA; NA; NA; NA; NA; NA; NA; NA; NA; NA; NA; NA; NA; NA; NA; NA; NA; NA; NA; NA; NA; NA; NA; NA; NA; NA; NA
K01588	188	0.0161303	0.194299	1	7.04448	8.05396	5-(carboxyamino)imidazole ribonucleotide mutase [EC:5.4.99.18]; Metabolism; Nucleotide Metabolism; Purine metabolism; NA; NA; NA; NA; NA; NA; NA; NA; NA; NA; NA; NA; NA; NA; NA; NA; NA; NA; NA; NA; NA; NA; NA; NA; NA; NA; NA; NA; NA; NA; NA; NA; NA; NA; NA; NA; NA; NA; NA; NA; NA; NA; NA; NA; NA; NA; NA; NA; NA; NA; NA; NA; NA; NA
K00806	188	0.0161303	0.194299	1	7.05074	8.06	undecaprenyl pyrophosphate synthetase [EC:2.5.1.31]; undecaprenyl diphosphate synthase [EC:2.5.1.31]; Metabolism; Metabolism of Terpenoids and Polyketides; Prenyltransferases; Metabolism; Metabolism of Terpenoids and Polyketides; Terpenoid backbone biosynthesis; NA; NA; NA; NA; NA; NA; NA; NA; NA; NA; NA; NA; NA; NA; NA; NA; NA; NA; NA; NA; NA; NA; NA; NA; NA; NA; NA; NA; NA; NA; NA; NA; NA; NA; …
K01873	188	0.0161303	0.194299	1	7.05326	8.06138	valyl-tRNA synthetase [EC:6.1.1.9]; Genetic Information Processing; Translation; Aminoacyl-tRNA biosynthesis; Metabolism; Amino Acid Metabolism; Amino acid related enzymes; Metabolism; Amino Acid Metabolism; Valine, leucine and isoleucine biosynthesis; NA; NA; NA; NA; NA; NA; NA; NA; NA; NA; NA; NA; NA; NA; NA; NA; NA; NA; NA; NA; NA; NA; NA; NA; NA; NA; NA; NA; NA; NA; NA; NA; NA; NA; NA; NA; NA…
K03695	188	0.0161303	0.194299	1	6.95701	7.96627	ATP-dependent Clp protease ATP-binding subunit ClpB; Genetic Information Processing; Folding, Sorting and Degradation; Chaperones and folding catalysts; NA; NA; NA; NA; NA; NA; NA; NA; NA; NA; NA; NA; NA; NA; NA; NA; NA; NA; NA; NA; NA; NA; NA; NA; NA; NA; NA; NA; NA; NA; NA; NA; NA; NA; NA; NA; NA; NA; NA; NA; NA; NA; NA; NA; NA; NA; NA; NA; NA; NA; NA; NA; NA; NA
K00868	188	0.0161303	0.194299	1	6.96155	7.9694	pyridoxine kinase [EC:2.7.1.35]; Metabolism; Metabolism of Cofactors and Vitamins; Vitamin B6 metabolism; NA; NA; NA; NA; NA; NA; NA; NA; NA; NA; NA; NA; NA; NA; NA; NA; NA; NA; NA; NA; NA; NA; NA; NA; NA; NA; NA; NA; NA; NA; NA; NA; NA; NA; NA; NA; NA; NA; NA; NA; NA; NA; NA; NA; NA; NA; NA; NA; NA; NA; NA; NA; NA; NA
K03595	188	0.0161303	0.194299	1	7.04698	8.05527	GTP-binding protein Era; Genetic Information Processing; Translation; Ribosome Biogenesis; NA; NA; NA; NA; NA; NA; NA; NA; NA; NA; NA; NA; NA; NA; NA; NA; NA; NA; NA; NA; NA; NA; NA; NA; NA; NA; NA; NA; NA; NA; NA; NA; NA; NA; NA; NA; NA; NA; NA; NA; NA; NA; NA; NA; NA; NA; NA; NA; NA; NA; NA; NA; NA; NA
K06871	188	0.0161303	0.194299	1	7.5841	8.63558	None; Unclassified; Poorly Characterized; General function prediction only; NA; NA; NA; NA; NA; NA; NA; NA; NA; NA; NA; NA; NA; NA; NA; NA; NA; NA; NA; NA; NA; NA; NA; NA; NA; NA; NA; NA; NA; NA; NA; NA; NA; NA; NA; NA; NA; NA; NA; NA; NA; NA; NA; NA; NA; NA; NA; NA; NA; NA; NA; NA; NA; NA
K03070	188	0.0161303	0.194299	1	7.06219	8.06794	preprotein translocase subunit SecA; Environmental Information Processing; Membrane Transport; Secretion system; Genetic Information Processing; Folding, Sorting and Degradation; Protein export; Environmental Information Processing; Membrane Transport; Bacterial secretion system; NA; NA; NA; NA; NA; NA; NA; NA; NA; NA; NA; NA; NA; NA; NA; NA; NA; NA; NA; NA; NA; NA; NA; NA; NA; NA; NA; NA; NA; NA…
K01937	188	0.0161303	0.194299	1	7.04601	8.05376	CTP synthase [EC:6.3.4.2]; Metabolism; Nucleotide Metabolism; Pyrimidine metabolism; NA; NA; NA; NA; NA; NA; NA; NA; NA; NA; NA; NA; NA; NA; NA; NA; NA; NA; NA; NA; NA; NA; NA; NA; NA; NA; NA; NA; NA; NA; NA; NA; NA; NA; NA; NA; NA; NA; NA; NA; NA; NA; NA; NA; NA; NA; NA; NA; NA; NA; NA; NA; NA; NA
K01933	188	0.0161303	0.194299	1	7.01239	8.01457	phosphoribosylformylglycinamidine cyclo-ligase [EC:6.3.3.1]; Metabolism; Nucleotide Metabolism; Purine metabolism; NA; NA; NA; NA; NA; NA; NA; NA; NA; NA; NA; NA; NA; NA; NA; NA; NA; NA; NA; NA; NA; NA; NA; NA; NA; NA; NA; NA; NA; NA; NA; NA; NA; NA; NA; NA; NA; NA; NA; NA; NA; NA; NA; NA; NA; NA; NA; NA; NA; NA; NA; NA; NA; NA
K01069	188	0.0161303	0.194299	1	3.99442	5.13213	hydroxyacylglutathione hydrolase [EC:3.1.2.6]; Metabolism; Carbohydrate Metabolism; Pyruvate metabolism; NA; NA; NA; NA; NA; NA; NA; NA; NA; NA; NA; NA; NA; NA; NA; NA; NA; NA; NA; NA; NA; NA; NA; NA; NA; NA; NA; NA; NA; NA; NA; NA; NA; NA; NA; NA; NA; NA; NA; NA; NA; NA; NA; NA; NA; NA; NA; NA; NA; NA; NA; NA; NA; NA
K03110	188	0.0161303	0.194299	1	7.04734	8.05462	fused signal recognition particle receptor; Environmental Information Processing; Membrane Transport; Secretion system; Genetic Information Processing; Folding, Sorting and Degradation; Protein export; Environmental Information Processing; Membrane Transport; Bacterial secretion system; NA; NA; NA; NA; NA; NA; NA; NA; NA; NA; NA; NA; NA; NA; NA; NA; NA; NA; NA; NA; NA; NA; NA; NA; NA; NA; NA; NA;…
K00919	188	0.0161303	0.194299	1	7.02489	8.04618	4-diphosphocytidyl-2-C-methyl-D-erythritol kinase [EC:2.7.1.148]; Metabolism; Metabolism of Terpenoids and Polyketides; Terpenoid backbone biosynthesis; NA; NA; NA; NA; NA; NA; NA; NA; NA; NA; NA; NA; NA; NA; NA; NA; NA; NA; NA; NA; NA; NA; NA; NA; NA; NA; NA; NA; NA; NA; NA; NA; NA; NA; NA; NA; NA; NA; NA; NA; NA; NA; NA; NA; NA; NA; NA; NA; NA; NA; NA; NA; NA; NA
K03177	188	0.0161303	0.194299	1	7.05681	8.06087	tRNA pseudouridine55 synthase [EC:5.4.99.25]; tRNA pseudouridine synthase B [EC:5.4.99.12]; Unclassified; Genetic Information Processing; Translation proteins; NA; NA; NA; NA; NA; NA; NA; NA; NA; NA; NA; NA; NA; NA; NA; NA; NA; NA; NA; NA; NA; NA; NA; NA; NA; NA; NA; NA; NA; NA; NA; NA; NA; NA; NA; NA; NA; NA; NA; NA; NA; NA; NA; NA; NA; NA; NA; NA; NA; NA; NA; NA; NA
K00939	188	0.0161303	0.194299	1	7.04789	8.05951	adenylate kinase [EC:2.7.4.3]; Metabolism; Nucleotide Metabolism; Purine metabolism; NA; NA; NA; NA; NA; NA; NA; NA; NA; NA; NA; NA; NA; NA; NA; NA; NA; NA; NA; NA; NA; NA; NA; NA; NA; NA; NA; NA; NA; NA; NA; NA; NA; NA; NA; NA; NA; NA; NA; NA; NA; NA; NA; NA; NA; NA; NA; NA; NA; NA; NA; NA; NA; NA
K07240	188	0.0161303	0.194299	1	7.52151	8.52273	chromate transporter; Unclassified; Cellular Processes and Signaling; Other ion-coupled transporters; NA; NA; NA; NA; NA; NA; NA; NA; NA; NA; NA; NA; NA; NA; NA; NA; NA; NA; NA; NA; NA; NA; NA; NA; NA; NA; NA; NA; NA; NA; NA; NA; NA; NA; NA; NA; NA; NA; NA; NA; NA; NA; NA; NA; NA; NA; NA; NA; NA; NA; NA; NA; NA; NA
K03601	188	0.0161303	0.194299	1	7.04547	8.05513	exodeoxyribonuclease VII large subunit [EC:3.1.11.6]; Genetic Information Processing; Replication and Repair; Mismatch repair; Genetic Information Processing; Replication and Repair; DNA repair and recombination proteins; NA; NA; NA; NA; NA; NA; NA; NA; NA; NA; NA; NA; NA; NA; NA; NA; NA; NA; NA; NA; NA; NA; NA; NA; NA; NA; NA; NA; NA; NA; NA; NA; NA; NA; NA; NA; NA; NA; NA; NA; NA; NA; NA; NA; N…
K02823	188	0.0161303	0.194299	1	6.9692	7.99328	dihydroorotate dehydrogenase electron transfer subunit; Unclassified; Metabolism; Energy metabolism; NA; NA; NA; NA; NA; NA; NA; NA; NA; NA; NA; NA; NA; NA; NA; NA; NA; NA; NA; NA; NA; NA; NA; NA; NA; NA; NA; NA; NA; NA; NA; NA; NA; NA; NA; NA; NA; NA; NA; NA; NA; NA; NA; NA; NA; NA; NA; NA; NA; NA; NA; NA; NA; NA
K04078	188.5	0.0165611	0.194299	1	7.05184	8.05811	chaperonin GroES; Genetic Information Processing; Folding, Sorting and Degradation; Chaperones and folding catalysts; NA; NA; NA; NA; NA; NA; NA; NA; NA; NA; NA; NA; NA; NA; NA; NA; NA; NA; NA; NA; NA; NA; NA; NA; NA; NA; NA; NA; NA; NA; NA; NA; NA; NA; NA; NA; NA; NA; NA; NA; NA; NA; NA; NA; NA; NA; NA; NA; NA; NA; NA; NA; NA; NA
K02836	188.5	0.0165611	0.194299	1	7.04591	8.05227	peptide chain release factor RF-2; peptide chain release factor 2; Genetic Information Processing; Translation; Translation factors; NA; NA; NA; NA; NA; NA; NA; NA; NA; NA; NA; NA; NA; NA; NA; NA; NA; NA; NA; NA; NA; NA; NA; NA; NA; NA; NA; NA; NA; NA; NA; NA; NA; NA; NA; NA; NA; NA; NA; NA; NA; NA; NA; NA; NA; NA; NA; NA; NA; NA; NA; NA; NA
K02959	189	0.0170046	0.194299	1	7.0355	8.02437	small subunit ribosomal protein S16; Genetic Information Processing; Translation; Ribosome; NA; NA; NA; NA; NA; NA; NA; NA; NA; NA; NA; NA; NA; NA; NA; NA; NA; NA; NA; NA; NA; NA; NA; NA; NA; NA; NA; NA; NA; NA; NA; NA; NA; NA; NA; NA; NA; NA; NA; NA; NA; NA; NA; NA; NA; NA; NA; NA; NA; NA; NA; NA; NA; NA
K00791	189	0.0170073	0.194299	1	7.46424	8.52181	tRNA dimethylallyltransferase [EC:2.5.1.75]; Metabolism; Metabolism of Terpenoids and Polyketides; Prenyltransferases; Metabolism; Metabolism of Terpenoids and Polyketides; Zeatin biosynthesis; NA; NA; NA; NA; NA; NA; NA; NA; NA; NA; NA; NA; NA; NA; NA; NA; NA; NA; NA; NA; NA; NA; NA; NA; NA; NA; NA; NA; NA; NA; NA; NA; NA; NA; NA; NA; NA; NA; NA; NA; NA; NA; NA; NA; NA; NA; NA; NA; NA; NA; NA
K06207	189	0.0170073	0.194299	1	7.04621	8.05033	GTP-binding protein; Unclassified; Cellular Processes and Signaling; Signal transduction mechanisms; NA; NA; NA; NA; NA; NA; NA; NA; NA; NA; NA; NA; NA; NA; NA; NA; NA; NA; NA; NA; NA; NA; NA; NA; NA; NA; NA; NA; NA; NA; NA; NA; NA; NA; NA; NA; NA; NA; NA; NA; NA; NA; NA; NA; NA; NA; NA; NA; NA; NA; NA; NA; NA; NA
K03217	189	0.0170073	0.194299	1	7.09434	8.08157	preprotein translocase subunit YidC; Environmental Information Processing; Membrane Transport; Secretion system; Genetic Information Processing; Folding, Sorting and Degradation; Protein export; Environmental Information Processing; Membrane Transport; Bacterial secretion system; NA; NA; NA; NA; NA; NA; NA; NA; NA; NA; NA; NA; NA; NA; NA; NA; NA; NA; NA; NA; NA; NA; NA; NA; NA; NA; NA; NA; NA; NA…
K00858	189	0.0170073	0.194299	1	7.04913	8.05598	NAD+ kinase [EC:2.7.1.23]; Metabolism; Metabolism of Cofactors and Vitamins; Nicotinate and nicotinamide metabolism; NA; NA; NA; NA; NA; NA; NA; NA; NA; NA; NA; NA; NA; NA; NA; NA; NA; NA; NA; NA; NA; NA; NA; NA; NA; NA; NA; NA; NA; NA; NA; NA; NA; NA; NA; NA; NA; NA; NA; NA; NA; NA; NA; NA; NA; NA; NA; NA; NA; NA; NA; NA; NA; NA
K03979	189	0.0170073	0.194299	1	7.03766	8.0231	GTP-binding protein; Genetic Information Processing; Translation; Ribosome Biogenesis; NA; NA; NA; NA; NA; NA; NA; NA; NA; NA; NA; NA; NA; NA; NA; NA; NA; NA; NA; NA; NA; NA; NA; NA; NA; NA; NA; NA; NA; NA; NA; NA; NA; NA; NA; NA; NA; NA; NA; NA; NA; NA; NA; NA; NA; NA; NA; NA; NA; NA; NA; NA; NA; NA
K03569	189	0.0170073	0.194299	1	7.54667	8.55148	rod shape-determining protein MreB and related proteins; Genetic Information Processing; Replication and Repair; Chromosome; Cellular Processes; Cell Motility; Cytoskeleton proteins; NA; NA; NA; NA; NA; NA; NA; NA; NA; NA; NA; NA; NA; NA; NA; NA; NA; NA; NA; NA; NA; NA; NA; NA; NA; NA; NA; NA; NA; NA; NA; NA; NA; NA; NA; NA; NA; NA; NA; NA; NA; NA; NA; NA; NA; NA; NA; NA; NA; NA; NA
K03701	189	0.0170073	0.194299	1	7.58204	8.64173	excinuclease ABC subunit A; Genetic Information Processing; Replication and Repair; Nucleotide excision repair; Genetic Information Processing; Replication and Repair; DNA repair and recombination proteins; NA; NA; NA; NA; NA; NA; NA; NA; NA; NA; NA; NA; NA; NA; NA; NA; NA; NA; NA; NA; NA; NA; NA; NA; NA; NA; NA; NA; NA; NA; NA; NA; NA; NA; NA; NA; NA; NA; NA; NA; NA; NA; NA; NA; NA; NA; NA; NA; …
K02495	189	0.0170073	0.194299	1	7.91035	8.92782	oxygen-independent coproporphyrinogen III oxidase [EC:1.3.99.22]; Metabolism; Metabolism of Cofactors and Vitamins; Porphyrin and chlorophyll metabolism; NA; NA; NA; NA; NA; NA; NA; NA; NA; NA; NA; NA; NA; NA; NA; NA; NA; NA; NA; NA; NA; NA; NA; NA; NA; NA; NA; NA; NA; NA; NA; NA; NA; NA; NA; NA; NA; NA; NA; NA; NA; NA; NA; NA; NA; NA; NA; NA; NA; NA; NA; NA; NA; NA
K04077	189	0.0170073	0.194299	1	7.0587	8.06295	chaperonin GroEL; Genetic Information Processing; Folding, Sorting and Degradation; Chaperones and folding catalysts; Human Diseases; Metabolic Diseases; Type I diabetes mellitus; Human Diseases; Infectious Diseases; Tuberculosis; Genetic Information Processing; Folding, Sorting and Degradation; RNA degradation; NA; NA; NA; NA; NA; NA; NA; NA; NA; NA; NA; NA; NA; NA; NA; NA; NA; NA; NA; NA; NA; N…
K10773	189	0.0170073	0.194299	1	7.07366	8.08106	endonuclease III [EC:4.2.99.18]; Genetic Information Processing; Replication and Repair; Base excision repair; Genetic Information Processing; Replication and Repair; DNA repair and recombination proteins; NA; NA; NA; NA; NA; NA; NA; NA; NA; NA; NA; NA; NA; NA; NA; NA; NA; NA; NA; NA; NA; NA; NA; NA; NA; NA; NA; NA; NA; NA; NA; NA; NA; NA; NA; NA; NA; NA; NA; NA; NA; NA; NA; NA; NA; NA; NA; NA; N…
K01465	189	0.0170073	0.194299	1	7.0722	8.06604	dihydroorotase [EC:3.5.2.3]; Metabolism; Nucleotide Metabolism; Pyrimidine metabolism; NA; NA; NA; NA; NA; NA; NA; NA; NA; NA; NA; NA; NA; NA; NA; NA; NA; NA; NA; NA; NA; NA; NA; NA; NA; NA; NA; NA; NA; NA; NA; NA; NA; NA; NA; NA; NA; NA; NA; NA; NA; NA; NA; NA; NA; NA; NA; NA; NA; NA; NA; NA; NA; NA
K01925	189	0.0170073	0.194299	1	7.08074	8.09313	UDP-N-acetylmuramoylalanine--D-glutamate ligase [EC:6.3.2.9]; Metabolism; Glycan Biosynthesis and Metabolism; Peptidoglycan biosynthesis; Metabolism; Metabolism of Other Amino Acids; D-Glutamine and D-glutamate metabolism; NA; NA; NA; NA; NA; NA; NA; NA; NA; NA; NA; NA; NA; NA; NA; NA; NA; NA; NA; NA; NA; NA; NA; NA; NA; NA; NA; NA; NA; NA; NA; NA; NA; NA; NA; NA; NA; NA; NA; NA; NA; NA; NA; NA; …
K00783	189	0.0170073	0.194299	1	7.03042	8.02044	hypothetical protein; Unclassified; Poorly Characterized; Function unknown; NA; NA; NA; NA; NA; NA; NA; NA; NA; NA; NA; NA; NA; NA; NA; NA; NA; NA; NA; NA; NA; NA; NA; NA; NA; NA; NA; NA; NA; NA; NA; NA; NA; NA; NA; NA; NA; NA; NA; NA; NA; NA; NA; NA; NA; NA; NA; NA; NA; NA; NA; NA; NA; NA
K01783	189	0.0170073	0.194299	1	7.21111	8.18584	ribulose-phosphate 3-epimerase [EC:5.1.3.1]; Metabolism; Carbohydrate Metabolism; Pentose phosphate pathway; Metabolism; Energy Metabolism; Carbon fixation in photosynthetic organisms; Metabolism; Carbohydrate Metabolism; Pentose and glucuronate interconversions; NA; NA; NA; NA; NA; NA; NA; NA; NA; NA; NA; NA; NA; NA; NA; NA; NA; NA; NA; NA; NA; NA; NA; NA; NA; NA; NA; NA; NA; NA; NA; NA; NA; NA;…
K03786	189	0.0170073	0.194299	1	6.4726	7.54608	3-dehydroquinate dehydratase II [EC:4.2.1.10]; Metabolism; Amino Acid Metabolism; Phenylalanine, tyrosine and tryptophan biosynthesis; NA; NA; NA; NA; NA; NA; NA; NA; NA; NA; NA; NA; NA; NA; NA; NA; NA; NA; NA; NA; NA; NA; NA; NA; NA; NA; NA; NA; NA; NA; NA; NA; NA; NA; NA; NA; NA; NA; NA; NA; NA; NA; NA; NA; NA; NA; NA; NA; NA; NA; NA; NA; NA; NA
K00057	189	0.0170073	0.194299	1	7.07446	8.07374	glycerol-3-phosphate dehydrogenase (NAD(P)+) [EC:1.1.1.94]; Metabolism; Lipid Metabolism; Glycerophospholipid metabolism; NA; NA; NA; NA; NA; NA; NA; NA; NA; NA; NA; NA; NA; NA; NA; NA; NA; NA; NA; NA; NA; NA; NA; NA; NA; NA; NA; NA; NA; NA; NA; NA; NA; NA; NA; NA; NA; NA; NA; NA; NA; NA; NA; NA; NA; NA; NA; NA; NA; NA; NA; NA; NA; NA
K03495	189	0.0170073	0.194299	1	6.97662	7.96634	glucose inhibited division protein A; tRNA uridine 5-carboxymethylaminomethyl modification enzyme; Genetic Information Processing; Replication and Repair; Chromosome; NA; NA; NA; NA; NA; NA; NA; NA; NA; NA; NA; NA; NA; NA; NA; NA; NA; NA; NA; NA; NA; NA; NA; NA; NA; NA; NA; NA; NA; NA; NA; NA; NA; NA; NA; NA; NA; NA; NA; NA; NA; NA; NA; NA; NA; NA; NA; NA; NA; NA; NA; NA; NA
K00963	189	0.0170073	0.194299	1	5.25653	6.30025	UTP--glucose-1-phosphate uridylyltransferase [EC:2.7.7.9]; Metabolism; Carbohydrate Metabolism; Amino sugar and nucleotide sugar metabolism; Metabolism; Carbohydrate Metabolism; Starch and sucrose metabolism; Metabolism; Carbohydrate Metabolism; Pentose and glucuronate interconversions; Metabolism; Carbohydrate Metabolism; Galactose metabolism; NA; NA; NA; NA; NA; NA; NA; NA; NA; NA; NA; NA; NA; …
K06217	189	0.0170073	0.194299	1	7.06634	8.06222	phosphate starvation-inducible protein PhoH and related proteins; Unclassified; Cellular Processes and Signaling; Signal transduction mechanisms; NA; NA; NA; NA; NA; NA; NA; NA; NA; NA; NA; NA; NA; NA; NA; NA; NA; NA; NA; NA; NA; NA; NA; NA; NA; NA; NA; NA; NA; NA; NA; NA; NA; NA; NA; NA; NA; NA; NA; NA; NA; NA; NA; NA; NA; NA; NA; NA; NA; NA; NA; NA; NA; NA
K00680	189	0.0170073	0.194299	1	6.78644	7.77938	None; Metabolism; Xenobiotics Biodegradation and Metabolism; Ethylbenzene degradation; Metabolism; Xenobiotics Biodegradation and Metabolism; Naphthalene degradation; Metabolism; Xenobiotics Biodegradation and Metabolism; Benzoate degradation; Metabolism; Metabolism of Terpenoids and Polyketides; Limonene and pinene degradation; Metabolism; Xenobiotics Biodegradation and Metabolism; Aminobenzoate…
K00820	189	0.0170073	0.194299	1	7.09048	8.08903	glucosamine--fructose-6-phosphate aminotransferase (isomerizing) [EC:2.6.1.16]; Metabolism; Carbohydrate Metabolism; Amino sugar and nucleotide sugar metabolism; Metabolism; Enzyme Families; Peptidases; Metabolism; Amino Acid Metabolism; Alanine, aspartate and glutamate metabolism; NA; NA; NA; NA; NA; NA; NA; NA; NA; NA; NA; NA; NA; NA; NA; NA; NA; NA; NA; NA; NA; NA; NA; NA; NA; NA; NA; NA; NA; …
K01673	189	0.0170073	0.194299	1	5.93718	7.04784	carbonic anhydrase [EC:4.2.1.1]; Metabolism; Energy Metabolism; Nitrogen metabolism; NA; NA; NA; NA; NA; NA; NA; NA; NA; NA; NA; NA; NA; NA; NA; NA; NA; NA; NA; NA; NA; NA; NA; NA; NA; NA; NA; NA; NA; NA; NA; NA; NA; NA; NA; NA; NA; NA; NA; NA; NA; NA; NA; NA; NA; NA; NA; NA; NA; NA; NA; NA; NA; NA
K03427	189	0.0170073	0.194299	1	7.10922	8.10928	type I restriction enzyme M protein [EC:2.1.1.72]; Unclassified; Genetic Information Processing; Restriction enzyme; NA; NA; NA; NA; NA; NA; NA; NA; NA; NA; NA; NA; NA; NA; NA; NA; NA; NA; NA; NA; NA; NA; NA; NA; NA; NA; NA; NA; NA; NA; NA; NA; NA; NA; NA; NA; NA; NA; NA; NA; NA; NA; NA; NA; NA; NA; NA; NA; NA; NA; NA; NA; NA; NA
K01874	189	0.0170073	0.194299	1	7.07772	8.0954	methionyl-tRNA synthetase [EC:6.1.1.10]; Genetic Information Processing; Translation; Aminoacyl-tRNA biosynthesis; Metabolism; Amino Acid Metabolism; Amino acid related enzymes; Metabolism; Metabolism of Other Amino Acids; Selenocompound metabolism; NA; NA; NA; NA; NA; NA; NA; NA; NA; NA; NA; NA; NA; NA; NA; NA; NA; NA; NA; NA; NA; NA; NA; NA; NA; NA; NA; NA; NA; NA; NA; NA; NA; NA; NA; NA; NA; N…
K01876	189	0.0170073	0.194299	1	7.12098	8.10988	aspartyl-tRNA synthetase [EC:6.1.1.12]; Genetic Information Processing; Translation; Aminoacyl-tRNA biosynthesis; Metabolism; Amino Acid Metabolism; Amino acid related enzymes; NA; NA; NA; NA; NA; NA; NA; NA; NA; NA; NA; NA; NA; NA; NA; NA; NA; NA; NA; NA; NA; NA; NA; NA; NA; NA; NA; NA; NA; NA; NA; NA; NA; NA; NA; NA; NA; NA; NA; NA; NA; NA; NA; NA; NA; NA; NA; NA; NA; NA; NA
K01736	189	0.0170073	0.194299	1	6.97086	7.97731	chorismate synthase [EC:4.2.3.5]; Metabolism; Amino Acid Metabolism; Phenylalanine, tyrosine and tryptophan biosynthesis; NA; NA; NA; NA; NA; NA; NA; NA; NA; NA; NA; NA; NA; NA; NA; NA; NA; NA; NA; NA; NA; NA; NA; NA; NA; NA; NA; NA; NA; NA; NA; NA; NA; NA; NA; NA; NA; NA; NA; NA; NA; NA; NA; NA; NA; NA; NA; NA; NA; NA; NA; NA; NA; NA
K06199	189	0.0170073	0.194299	1	6.6769	7.71142	CrcB protein; Unclassified; Poorly Characterized; Function unknown; NA; NA; NA; NA; NA; NA; NA; NA; NA; NA; NA; NA; NA; NA; NA; NA; NA; NA; NA; NA; NA; NA; NA; NA; NA; NA; NA; NA; NA; NA; NA; NA; NA; NA; NA; NA; NA; NA; NA; NA; NA; NA; NA; NA; NA; NA; NA; NA; NA; NA; NA; NA; NA; NA
K03575	189	0.0170073	0.194299	1	6.7739	7.79987	A/G-specific adenine glycosylase [EC:3.2.2.-]; Genetic Information Processing; Replication and Repair; Base excision repair; Genetic Information Processing; Replication and Repair; DNA repair and recombination proteins; NA; NA; NA; NA; NA; NA; NA; NA; NA; NA; NA; NA; NA; NA; NA; NA; NA; NA; NA; NA; NA; NA; NA; NA; NA; NA; NA; NA; NA; NA; NA; NA; NA; NA; NA; NA; NA; NA; NA; NA; NA; NA; NA; NA; NA;…
K03572	189	0.0170073	0.194299	1	6.97343	7.96632	DNA mismatch repair protein MutL; Genetic Information Processing; Replication and Repair; Mismatch repair; Genetic Information Processing; Replication and Repair; DNA repair and recombination proteins; NA; NA; NA; NA; NA; NA; NA; NA; NA; NA; NA; NA; NA; NA; NA; NA; NA; NA; NA; NA; NA; NA; NA; NA; NA; NA; NA; NA; NA; NA; NA; NA; NA; NA; NA; NA; NA; NA; NA; NA; NA; NA; NA; NA; NA; NA; NA; NA; NA; N…
K07478	189	0.0170073	0.194299	1	7.0812	8.08029	putative ATPase; Unclassified; Genetic Information Processing; Replication, recombination and repair proteins; NA; NA; NA; NA; NA; NA; NA; NA; NA; NA; NA; NA; NA; NA; NA; NA; NA; NA; NA; NA; NA; NA; NA; NA; NA; NA; NA; NA; NA; NA; NA; NA; NA; NA; NA; NA; NA; NA; NA; NA; NA; NA; NA; NA; NA; NA; NA; NA; NA; NA; NA; NA; NA; NA
K01520	189	0.0170073	0.194299	1	7.12162	8.11747	dUTP pyrophosphatase [EC:3.6.1.23]; Metabolism; Nucleotide Metabolism; Pyrimidine metabolism; Genetic Information Processing; Replication and Repair; DNA repair and recombination proteins; NA; NA; NA; NA; NA; NA; NA; NA; NA; NA; NA; NA; NA; NA; NA; NA; NA; NA; NA; NA; NA; NA; NA; NA; NA; NA; NA; NA; NA; NA; NA; NA; NA; NA; NA; NA; NA; NA; NA; NA; NA; NA; NA; NA; NA; NA; NA; NA; NA; NA; NA
K00609	189	0.0170073	0.194299	1	7.06741	8.06665	aspartate carbamoyltransferase catalytic subunit [EC:2.1.3.2]; Metabolism; Nucleotide Metabolism; Pyrimidine metabolism; Metabolism; Amino Acid Metabolism; Alanine, aspartate and glutamate metabolism; NA; NA; NA; NA; NA; NA; NA; NA; NA; NA; NA; NA; NA; NA; NA; NA; NA; NA; NA; NA; NA; NA; NA; NA; NA; NA; NA; NA; NA; NA; NA; NA; NA; NA; NA; NA; NA; NA; NA; NA; NA; NA; NA; NA; NA; NA; NA; NA; NA; NA…
K03555	189	0.0170073	0.194299	1	6.96618	7.95976	DNA mismatch repair protein MutS; Genetic Information Processing; Replication and Repair; Mismatch repair; Genetic Information Processing; Replication and Repair; DNA repair and recombination proteins; NA; NA; NA; NA; NA; NA; NA; NA; NA; NA; NA; NA; NA; NA; NA; NA; NA; NA; NA; NA; NA; NA; NA; NA; NA; NA; NA; NA; NA; NA; NA; NA; NA; NA; NA; NA; NA; NA; NA; NA; NA; NA; NA; NA; NA; NA; NA; NA; NA; N…
K02015	189	0.0170073	0.194299	1	7.8597	8.85964	iron complex transport system permease protein; Environmental Information Processing; Membrane Transport; ABC transporters; Environmental Information Processing; Membrane Transport; Transporters; NA; NA; NA; NA; NA; NA; NA; NA; NA; NA; NA; NA; NA; NA; NA; NA; NA; NA; NA; NA; NA; NA; NA; NA; NA; NA; NA; NA; NA; NA; NA; NA; NA; NA; NA; NA; NA; NA; NA; NA; NA; NA; NA; NA; NA; NA; NA; NA; NA; NA; NA
K02952	189	0.0170073	0.194299	1	7.02277	8.02067	small subunit ribosomal protein S13; Genetic Information Processing; Translation; Ribosome; NA; NA; NA; NA; NA; NA; NA; NA; NA; NA; NA; NA; NA; NA; NA; NA; NA; NA; NA; NA; NA; NA; NA; NA; NA; NA; NA; NA; NA; NA; NA; NA; NA; NA; NA; NA; NA; NA; NA; NA; NA; NA; NA; NA; NA; NA; NA; NA; NA; NA; NA; NA; NA; NA
K03284	189	0.0170073	0.194299	1	7.06669	8.06094	metal ion transporter, MIT family; Unclassified; Cellular Processes and Signaling; Pores ion channels; NA; NA; NA; NA; NA; NA; NA; NA; NA; NA; NA; NA; NA; NA; NA; NA; NA; NA; NA; NA; NA; NA; NA; NA; NA; NA; NA; NA; NA; NA; NA; NA; NA; NA; NA; NA; NA; NA; NA; NA; NA; NA; NA; NA; NA; NA; NA; NA; NA; NA; NA; NA; NA; NA
K03076	189	0.0170073	0.194299	1	7.05694	8.06605	preprotein translocase subunit SecY; Environmental Information Processing; Membrane Transport; Secretion system; Genetic Information Processing; Folding, Sorting and Degradation; Protein export; Environmental Information Processing; Membrane Transport; Bacterial secretion system; NA; NA; NA; NA; NA; NA; NA; NA; NA; NA; NA; NA; NA; NA; NA; NA; NA; NA; NA; NA; NA; NA; NA; NA; NA; NA; NA; NA; NA; NA…
K04043	189	0.0170073	0.194299	1	7.19689	8.18275	molecular chaperone DnaK; Genetic Information Processing; Folding, Sorting and Degradation; Chaperones and folding catalysts; Human Diseases; Infectious Diseases; Tuberculosis; Genetic Information Processing; Folding, Sorting and Degradation; RNA degradation; NA; NA; NA; NA; NA; NA; NA; NA; NA; NA; NA; NA; NA; NA; NA; NA; NA; NA; NA; NA; NA; NA; NA; NA; NA; NA; NA; NA; NA; NA; NA; NA; NA; NA; NA;…
K00262	189	0.0170073	0.194299	1	7.00325	8.01027	glutamate dehydrogenase (NADP+) [EC:1.4.1.4]; Metabolism; Amino Acid Metabolism; Arginine and proline metabolism; Metabolism; Amino Acid Metabolism; Alanine, aspartate and glutamate metabolism; Metabolism; Energy Metabolism; Nitrogen metabolism; NA; NA; NA; NA; NA; NA; NA; NA; NA; NA; NA; NA; NA; NA; NA; NA; NA; NA; NA; NA; NA; NA; NA; NA; NA; NA; NA; NA; NA; NA; NA; NA; NA; NA; NA; NA; NA; NA; N…
K01200	189	0.0170073	0.194299	1	6.07732	7.15014	pullulanase [EC:3.2.1.41]; Unclassified; Metabolism; Carbohydrate metabolism; NA; NA; NA; NA; NA; NA; NA; NA; NA; NA; NA; NA; NA; NA; NA; NA; NA; NA; NA; NA; NA; NA; NA; NA; NA; NA; NA; NA; NA; NA; NA; NA; NA; NA; NA; NA; NA; NA; NA; NA; NA; NA; NA; NA; NA; NA; NA; NA; NA; NA; NA; NA; NA; NA
K01881	189	0.0170073	0.194299	1	7.09841	8.10443	prolyl-tRNA synthetase [EC:6.1.1.15]; Genetic Information Processing; Translation; Aminoacyl-tRNA biosynthesis; Metabolism; Amino Acid Metabolism; Amino acid related enzymes; NA; NA; NA; NA; NA; NA; NA; NA; NA; NA; NA; NA; NA; NA; NA; NA; NA; NA; NA; NA; NA; NA; NA; NA; NA; NA; NA; NA; NA; NA; NA; NA; NA; NA; NA; NA; NA; NA; NA; NA; NA; NA; NA; NA; NA; NA; NA; NA; NA; NA; NA
K03625	189	0.0170073	0.194299	1	7.03609	8.02184	N utilization substance protein B; Genetic Information Processing; Translation; Ribosome Biogenesis; Genetic Information Processing; Transcription; Transcription machinery; NA; NA; NA; NA; NA; NA; NA; NA; NA; NA; NA; NA; NA; NA; NA; NA; NA; NA; NA; NA; NA; NA; NA; NA; NA; NA; NA; NA; NA; NA; NA; NA; NA; NA; NA; NA; NA; NA; NA; NA; NA; NA; NA; NA; NA; NA; NA; NA; NA; NA; NA
K01142	189	0.0170073	0.194299	1	7.05294	8.05029	exodeoxyribonuclease III [EC:3.1.11.2]; Genetic Information Processing; Replication and Repair; Base excision repair; Genetic Information Processing; Replication and Repair; DNA repair and recombination proteins; NA; NA; NA; NA; NA; NA; NA; NA; NA; NA; NA; NA; NA; NA; NA; NA; NA; NA; NA; NA; NA; NA; NA; NA; NA; NA; NA; NA; NA; NA; NA; NA; NA; NA; NA; NA; NA; NA; NA; NA; NA; NA; NA; NA; NA; NA; NA…
K00789	189	0.0170073	0.194299	1	7.51524	8.56152	S-adenosylmethionine synthetase [EC:2.5.1.6]; Metabolism; Amino Acid Metabolism; Cysteine and methionine metabolism; NA; NA; NA; NA; NA; NA; NA; NA; NA; NA; NA; NA; NA; NA; NA; NA; NA; NA; NA; NA; NA; NA; NA; NA; NA; NA; NA; NA; NA; NA; NA; NA; NA; NA; NA; NA; NA; NA; NA; NA; NA; NA; NA; NA; NA; NA; NA; NA; NA; NA; NA; NA; NA; NA
K03602	189	0.0170073	0.194299	1	7.01554	8.03345	exodeoxyribonuclease VII small subunit [EC:3.1.11.6]; Genetic Information Processing; Replication and Repair; Mismatch repair; Genetic Information Processing; Replication and Repair; DNA repair and recombination proteins; NA; NA; NA; NA; NA; NA; NA; NA; NA; NA; NA; NA; NA; NA; NA; NA; NA; NA; NA; NA; NA; NA; NA; NA; NA; NA; NA; NA; NA; NA; NA; NA; NA; NA; NA; NA; NA; NA; NA; NA; NA; NA; NA; NA; N…
K06921	189	0.0170073	0.194299	1	5.95848	7.10786	None; Unclassified; Poorly Characterized; General function prediction only; NA; NA; NA; NA; NA; NA; NA; NA; NA; NA; NA; NA; NA; NA; NA; NA; NA; NA; NA; NA; NA; NA; NA; NA; NA; NA; NA; NA; NA; NA; NA; NA; NA; NA; NA; NA; NA; NA; NA; NA; NA; NA; NA; NA; NA; NA; NA; NA; NA; NA; NA; NA; NA; NA
K13789	189	0.0170073	0.194299	1	8.46669	9.48748	geranylgeranyl diphosphate synthase, type II [EC:2.5.1.1 2.5.1.10 2.5.1.29]; Metabolism; Metabolism of Terpenoids and Polyketides; Prenyltransferases; Metabolism; Metabolism of Terpenoids and Polyketides; Terpenoid backbone biosynthesis; NA; NA; NA; NA; NA; NA; NA; NA; NA; NA; NA; NA; NA; NA; NA; NA; NA; NA; NA; NA; NA; NA; NA; NA; NA; NA; NA; NA; NA; NA; NA; NA; NA; NA; NA; NA; NA; NA; NA; NA; N…
K06908	189	0.0170073	0.194299	1	3.37069	4.3045	None; Unclassified; Poorly Characterized; General function prediction only; NA; NA; NA; NA; NA; NA; NA; NA; NA; NA; NA; NA; NA; NA; NA; NA; NA; NA; NA; NA; NA; NA; NA; NA; NA; NA; NA; NA; NA; NA; NA; NA; NA; NA; NA; NA; NA; NA; NA; NA; NA; NA; NA; NA; NA; NA; NA; NA; NA; NA; NA; NA; NA; NA
K01867	189.5	0.0174585	0.194299	1	7.07295	8.06446	tryptophanyl-tRNA synthetase [EC:6.1.1.2]; Genetic Information Processing; Translation; Aminoacyl-tRNA biosynthesis; Metabolism; Amino Acid Metabolism; Amino acid related enzymes; Metabolism; Amino Acid Metabolism; Tryptophan metabolism; NA; NA; NA; NA; NA; NA; NA; NA; NA; NA; NA; NA; NA; NA; NA; NA; NA; NA; NA; NA; NA; NA; NA; NA; NA; NA; NA; NA; NA; NA; NA; NA; NA; NA; NA; NA; NA; NA; NA; NA; N…
K03650	190	0.017923	0.194299	1	6.96267	7.96061	tRNA modification GTPase [EC:3.6.-.-]; tRNA modification GTPase; Unclassified; Poorly Characterized; General function prediction only; NA; NA; NA; NA; NA; NA; NA; NA; NA; NA; NA; NA; NA; NA; NA; NA; NA; NA; NA; NA; NA; NA; NA; NA; NA; NA; NA; NA; NA; NA; NA; NA; NA; NA; NA; NA; NA; NA; NA; NA; NA; NA; NA; NA; NA; NA; NA; NA; NA; NA; NA; NA; NA
K03648	190	0.0179258	0.194299	1	6.76487	7.77929	uracil-DNA glycosylase [EC:3.2.2.-]; uracil-DNA glycosylase [EC:3.2.2.27]; Genetic Information Processing; Replication and Repair; Base excision repair; Genetic Information Processing; Replication and Repair; DNA repair and recombination proteins; Human Diseases; Immune System Diseases; Primary immunodeficiency; NA; NA; NA; NA; NA; NA; NA; NA; NA; NA; NA; NA; NA; NA; NA; NA; NA; NA; NA; NA; NA; N…
K08998	190	0.0179258	0.194299	1	6.88968	7.89312	hypothetical protein; Unclassified; Poorly Characterized; Function unknown; NA; NA; NA; NA; NA; NA; NA; NA; NA; NA; NA; NA; NA; NA; NA; NA; NA; NA; NA; NA; NA; NA; NA; NA; NA; NA; NA; NA; NA; NA; NA; NA; NA; NA; NA; NA; NA; NA; NA; NA; NA; NA; NA; NA; NA; NA; NA; NA; NA; NA; NA; NA; NA; NA
K01129	190	0.0179258	0.194299	1	6.97841	7.99015	dGTPase [EC:3.1.5.1]; Metabolism; Nucleotide Metabolism; Purine metabolism; NA; NA; NA; NA; NA; NA; NA; NA; NA; NA; NA; NA; NA; NA; NA; NA; NA; NA; NA; NA; NA; NA; NA; NA; NA; NA; NA; NA; NA; NA; NA; NA; NA; NA; NA; NA; NA; NA; NA; NA; NA; NA; NA; NA; NA; NA; NA; NA; NA; NA; NA; NA; NA; NA
K01809	190	0.0179258	0.194299	1	6.80822	7.79257	mannose-6-phosphate isomerase [EC:5.3.1.8]; Metabolism; Carbohydrate Metabolism; Amino sugar and nucleotide sugar metabolism; Metabolism; Carbohydrate Metabolism; Fructose and mannose metabolism; NA; NA; NA; NA; NA; NA; NA; NA; NA; NA; NA; NA; NA; NA; NA; NA; NA; NA; NA; NA; NA; NA; NA; NA; NA; NA; NA; NA; NA; NA; NA; NA; NA; NA; NA; NA; NA; NA; NA; NA; NA; NA; NA; NA; NA; NA; NA; NA; NA; NA; NA
K06941	190	0.0179258	0.194299	1	7.06879	8.07583	ribosomal RNA large subunit methyltransferase N [EC:2.1.1.-]; Genetic Information Processing; Translation; Ribosome Biogenesis; NA; NA; NA; NA; NA; NA; NA; NA; NA; NA; NA; NA; NA; NA; NA; NA; NA; NA; NA; NA; NA; NA; NA; NA; NA; NA; NA; NA; NA; NA; NA; NA; NA; NA; NA; NA; NA; NA; NA; NA; NA; NA; NA; NA; NA; NA; NA; NA; NA; NA; NA; NA; NA; NA
K07139	190	0.0179258	0.194299	1	6.75729	7.76241	None; Unclassified; Poorly Characterized; General function prediction only; NA; NA; NA; NA; NA; NA; NA; NA; NA; NA; NA; NA; NA; NA; NA; NA; NA; NA; NA; NA; NA; NA; NA; NA; NA; NA; NA; NA; NA; NA; NA; NA; NA; NA; NA; NA; NA; NA; NA; NA; NA; NA; NA; NA; NA; NA; NA; NA; NA; NA; NA; NA; NA; NA
K00873	190	0.0179258	0.194299	1	7.05169	8.04006	pyruvate kinase [EC:2.7.1.40]; Metabolism; Carbohydrate Metabolism; Glycolysis / Gluconeogenesis; Metabolism; Carbohydrate Metabolism; Pyruvate metabolism; Human Diseases; Metabolic Diseases; Type II diabetes mellitus; Metabolism; Energy Metabolism; Carbon fixation in photosynthetic organisms; Metabolism; Nucleotide Metabolism; Purine metabolism; NA; NA; NA; NA; NA; NA; NA; NA; NA; NA; NA; NA; NA…
K03742	190	0.0179258	0.194299	1	6.54878	7.60759	competence/damage-inducible protein CinA; Unclassified; Poorly Characterized; General function prediction only; NA; NA; NA; NA; NA; NA; NA; NA; NA; NA; NA; NA; NA; NA; NA; NA; NA; NA; NA; NA; NA; NA; NA; NA; NA; NA; NA; NA; NA; NA; NA; NA; NA; NA; NA; NA; NA; NA; NA; NA; NA; NA; NA; NA; NA; NA; NA; NA; NA; NA; NA; NA; NA; NA
K01840	190	0.0179258	0.194299	1	7.5952	8.64159	phosphomannomutase [EC:5.4.2.8]; Metabolism; Carbohydrate Metabolism; Amino sugar and nucleotide sugar metabolism; Metabolism; Carbohydrate Metabolism; Fructose and mannose metabolism; NA; NA; NA; NA; NA; NA; NA; NA; NA; NA; NA; NA; NA; NA; NA; NA; NA; NA; NA; NA; NA; NA; NA; NA; NA; NA; NA; NA; NA; NA; NA; NA; NA; NA; NA; NA; NA; NA; NA; NA; NA; NA; NA; NA; NA; NA; NA; NA; NA; NA; NA
K13820	190	0.0179258	0.194299	1	0.16502	0.594231	flagellar biosynthetic protein FliR/FlhB; Environmental Information Processing; Membrane Transport; Secretion system; Cellular Processes; Cell Motility; Bacterial motility proteins; Cellular Processes; Cell Motility; Flagellar assembly; NA; NA; NA; NA; NA; NA; NA; NA; NA; NA; NA; NA; NA; NA; NA; NA; NA; NA; NA; NA; NA; NA; NA; NA; NA; NA; NA; NA; NA; NA; NA; NA; NA; NA; NA; NA; NA; NA; NA; NA; NA…
K04096	190	0.0179258	0.194299	1	7.02518	8.0048	DNA processing protein; Unclassified; Genetic Information Processing; Replication, recombination and repair proteins; NA; NA; NA; NA; NA; NA; NA; NA; NA; NA; NA; NA; NA; NA; NA; NA; NA; NA; NA; NA; NA; NA; NA; NA; NA; NA; NA; NA; NA; NA; NA; NA; NA; NA; NA; NA; NA; NA; NA; NA; NA; NA; NA; NA; NA; NA; NA; NA; NA; NA; NA; NA; NA; NA
K02217	190	0.0179258	0.194299	1	6.17528	7.26168	ferritin [EC:1.16.3.1]; Metabolism; Metabolism of Cofactors and Vitamins; Porphyrin and chlorophyll metabolism; NA; NA; NA; NA; NA; NA; NA; NA; NA; NA; NA; NA; NA; NA; NA; NA; NA; NA; NA; NA; NA; NA; NA; NA; NA; NA; NA; NA; NA; NA; NA; NA; NA; NA; NA; NA; NA; NA; NA; NA; NA; NA; NA; NA; NA; NA; NA; NA; NA; NA; NA; NA; NA; NA
K09811	190	0.0179258	0.194299	1	7.04236	8.05116	cell division transport system permease protein; Environmental Information Processing; Membrane Transport; ABC transporters; Genetic Information Processing; Replication and Repair; Chromosome; Environmental Information Processing; Membrane Transport; Transporters; NA; NA; NA; NA; NA; NA; NA; NA; NA; NA; NA; NA; NA; NA; NA; NA; NA; NA; NA; NA; NA; NA; NA; NA; NA; NA; NA; NA; NA; NA; NA; NA; NA; NA…
K07567	190	0.0179258	0.194299	1	7.03349	8.05431	TdcF protein; Unclassified; Genetic Information Processing; Translation proteins; NA; NA; NA; NA; NA; NA; NA; NA; NA; NA; NA; NA; NA; NA; NA; NA; NA; NA; NA; NA; NA; NA; NA; NA; NA; NA; NA; NA; NA; NA; NA; NA; NA; NA; NA; NA; NA; NA; NA; NA; NA; NA; NA; NA; NA; NA; NA; NA; NA; NA; NA; NA; NA; NA
K02564	190	0.0179258	0.194299	1	7.32434	8.37783	glucosamine-6-phosphate deaminase [EC:3.5.99.6]; Metabolism; Carbohydrate Metabolism; Amino sugar and nucleotide sugar metabolism; NA; NA; NA; NA; NA; NA; NA; NA; NA; NA; NA; NA; NA; NA; NA; NA; NA; NA; NA; NA; NA; NA; NA; NA; NA; NA; NA; NA; NA; NA; NA; NA; NA; NA; NA; NA; NA; NA; NA; NA; NA; NA; NA; NA; NA; NA; NA; NA; NA; NA; NA; NA; NA; NA
K07001	190	0.0179258	0.194299	1	6.0087	7.13651	None; Unclassified; Poorly Characterized; General function prediction only; NA; NA; NA; NA; NA; NA; NA; NA; NA; NA; NA; NA; NA; NA; NA; NA; NA; NA; NA; NA; NA; NA; NA; NA; NA; NA; NA; NA; NA; NA; NA; NA; NA; NA; NA; NA; NA; NA; NA; NA; NA; NA; NA; NA; NA; NA; NA; NA; NA; NA; NA; NA; NA; NA
K01153	190	0.0179258	0.194299	1	7.09742	8.09325	type I restriction enzyme, R subunit [EC:3.1.21.3]; Unclassified; Genetic Information Processing; Restriction enzyme; NA; NA; NA; NA; NA; NA; NA; NA; NA; NA; NA; NA; NA; NA; NA; NA; NA; NA; NA; NA; NA; NA; NA; NA; NA; NA; NA; NA; NA; NA; NA; NA; NA; NA; NA; NA; NA; NA; NA; NA; NA; NA; NA; NA; NA; NA; NA; NA; NA; NA; NA; NA; NA; NA
K00058	190	0.0179258	0.194299	1	7.58005	8.5927	D-3-phosphoglycerate dehydrogenase [EC:1.1.1.95]; Metabolism; Amino Acid Metabolism; Glycine, serine and threonine metabolism; Metabolism; Energy Metabolism; Methane metabolism; NA; NA; NA; NA; NA; NA; NA; NA; NA; NA; NA; NA; NA; NA; NA; NA; NA; NA; NA; NA; NA; NA; NA; NA; NA; NA; NA; NA; NA; NA; NA; NA; NA; NA; NA; NA; NA; NA; NA; NA; NA; NA; NA; NA; NA; NA; NA; NA; NA; NA; NA
K00942	190	0.0179258	0.194299	1	7.09875	8.11946	guanylate kinase [EC:2.7.4.8]; Metabolism; Nucleotide Metabolism; Purine metabolism; NA; NA; NA; NA; NA; NA; NA; NA; NA; NA; NA; NA; NA; NA; NA; NA; NA; NA; NA; NA; NA; NA; NA; NA; NA; NA; NA; NA; NA; NA; NA; NA; NA; NA; NA; NA; NA; NA; NA; NA; NA; NA; NA; NA; NA; NA; NA; NA; NA; NA; NA; NA; NA; NA
K00969	190	0.0179258	0.194299	1	7.02621	7.99804	nicotinate-nucleotide adenylyltransferase [EC:2.7.7.18]; Metabolism; Metabolism of Cofactors and Vitamins; Nicotinate and nicotinamide metabolism; NA; NA; NA; NA; NA; NA; NA; NA; NA; NA; NA; NA; NA; NA; NA; NA; NA; NA; NA; NA; NA; NA; NA; NA; NA; NA; NA; NA; NA; NA; NA; NA; NA; NA; NA; NA; NA; NA; NA; NA; NA; NA; NA; NA; NA; NA; NA; NA; NA; NA; NA; NA; NA; NA
K00826	190	0.0179258	0.194299	1	7.01888	8.01898	branched-chain amino acid aminotransferase [EC:2.6.1.42]; Metabolism; Amino Acid Metabolism; Amino acid related enzymes; Metabolism; Amino Acid Metabolism; Valine, leucine and isoleucine degradation; Metabolism; Amino Acid Metabolism; Valine, leucine and isoleucine biosynthesis; Metabolism; Metabolism of Cofactors and Vitamins; Pantothenate and CoA biosynthesis; NA; NA; NA; NA; NA; NA; NA; NA; NA…
K01489	190	0.0179258	0.194299	1	6.94561	7.93854	cytidine deaminase [EC:3.5.4.5]; Metabolism; Nucleotide Metabolism; Pyrimidine metabolism; Metabolism; Xenobiotics Biodegradation and Metabolism; Drug metabolism - other enzymes; NA; NA; NA; NA; NA; NA; NA; NA; NA; NA; NA; NA; NA; NA; NA; NA; NA; NA; NA; NA; NA; NA; NA; NA; NA; NA; NA; NA; NA; NA; NA; NA; NA; NA; NA; NA; NA; NA; NA; NA; NA; NA; NA; NA; NA; NA; NA; NA; NA; NA; NA
K06950	190	0.0179258	0.194299	1	8.1297	9.15771	uncharacterized protein; Unclassified; Poorly Characterized; General function prediction only; NA; NA; NA; NA; NA; NA; NA; NA; NA; NA; NA; NA; NA; NA; NA; NA; NA; NA; NA; NA; NA; NA; NA; NA; NA; NA; NA; NA; NA; NA; NA; NA; NA; NA; NA; NA; NA; NA; NA; NA; NA; NA; NA; NA; NA; NA; NA; NA; NA; NA; NA; NA; NA; NA
K00800	190	0.0179258	0.194299	1	6.96549	7.97296	3-phosphoshikimate 1-carboxyvinyltransferase [EC:2.5.1.19]; Metabolism; Amino Acid Metabolism; Phenylalanine, tyrosine and tryptophan biosynthesis; NA; NA; NA; NA; NA; NA; NA; NA; NA; NA; NA; NA; NA; NA; NA; NA; NA; NA; NA; NA; NA; NA; NA; NA; NA; NA; NA; NA; NA; NA; NA; NA; NA; NA; NA; NA; NA; NA; NA; NA; NA; NA; NA; NA; NA; NA; NA; NA; NA; NA; NA; NA; NA; NA
K03437	190	0.0179258	0.194299	1	6.99686	7.99778	RNA methyltransferase, TrmH family; Unclassified; Genetic Information Processing; Translation proteins; NA; NA; NA; NA; NA; NA; NA; NA; NA; NA; NA; NA; NA; NA; NA; NA; NA; NA; NA; NA; NA; NA; NA; NA; NA; NA; NA; NA; NA; NA; NA; NA; NA; NA; NA; NA; NA; NA; NA; NA; NA; NA; NA; NA; NA; NA; NA; NA; NA; NA; NA; NA; NA; NA
K02340	190	0.0179258	0.194299	1	6.80253	7.80669	DNA polymerase III subunit delta [EC:2.7.7.7]; Metabolism; Nucleotide Metabolism; Pyrimidine metabolism; Genetic Information Processing; Replication and Repair; DNA repair and recombination proteins; Metabolism; Nucleotide Metabolism; Purine metabolism; Genetic Information Processing; Replication and Repair; Mismatch repair; Genetic Information Processing; Replication and Repair; Homologous recom…
K02346	190	0.0179258	0.194299	1	6.93858	7.95103	DNA polymerase IV [EC:2.7.7.7]; Genetic Information Processing; Replication and Repair; DNA repair and recombination proteins; NA; NA; NA; NA; NA; NA; NA; NA; NA; NA; NA; NA; NA; NA; NA; NA; NA; NA; NA; NA; NA; NA; NA; NA; NA; NA; NA; NA; NA; NA; NA; NA; NA; NA; NA; NA; NA; NA; NA; NA; NA; NA; NA; NA; NA; NA; NA; NA; NA; NA; NA; NA; NA; NA
K01952	190	0.0179258	0.194299	1	7.11366	8.09404	phosphoribosylformylglycinamidine synthase [EC:6.3.5.3]; Metabolism; Nucleotide Metabolism; Purine metabolism; NA; NA; NA; NA; NA; NA; NA; NA; NA; NA; NA; NA; NA; NA; NA; NA; NA; NA; NA; NA; NA; NA; NA; NA; NA; NA; NA; NA; NA; NA; NA; NA; NA; NA; NA; NA; NA; NA; NA; NA; NA; NA; NA; NA; NA; NA; NA; NA; NA; NA; NA; NA; NA; NA
K01775	190	0.0179258	0.194299	1	7.12385	8.10366	alanine racemase [EC:5.1.1.1]; Metabolism; Metabolism of Other Amino Acids; D-Alanine metabolism; NA; NA; NA; NA; NA; NA; NA; NA; NA; NA; NA; NA; NA; NA; NA; NA; NA; NA; NA; NA; NA; NA; NA; NA; NA; NA; NA; NA; NA; NA; NA; NA; NA; NA; NA; NA; NA; NA; NA; NA; NA; NA; NA; NA; NA; NA; NA; NA; NA; NA; NA; NA; NA; NA
K00088	190	0.0179258	0.194299	1	7.10931	8.11636	IMP dehydrogenase [EC:1.1.1.205]; Metabolism; Xenobiotics Biodegradation and Metabolism; Drug metabolism - other enzymes; Metabolism; Nucleotide Metabolism; Purine metabolism; NA; NA; NA; NA; NA; NA; NA; NA; NA; NA; NA; NA; NA; NA; NA; NA; NA; NA; NA; NA; NA; NA; NA; NA; NA; NA; NA; NA; NA; NA; NA; NA; NA; NA; NA; NA; NA; NA; NA; NA; NA; NA; NA; NA; NA; NA; NA; NA; NA; NA; NA
K07571	190	0.0179258	0.194299	1	4.60083	5.70753	S1 RNA binding domain protein; Unclassified; Genetic Information Processing; Translation proteins; NA; NA; NA; NA; NA; NA; NA; NA; NA; NA; NA; NA; NA; NA; NA; NA; NA; NA; NA; NA; NA; NA; NA; NA; NA; NA; NA; NA; NA; NA; NA; NA; NA; NA; NA; NA; NA; NA; NA; NA; NA; NA; NA; NA; NA; NA; NA; NA; NA; NA; NA; NA; NA; NA
K01939	190	0.0179258	0.194299	1	7.10045	8.1037	adenylosuccinate synthase [EC:6.3.4.4]; Metabolism; Amino Acid Metabolism; Alanine, aspartate and glutamate metabolism; Metabolism; Nucleotide Metabolism; Purine metabolism; NA; NA; NA; NA; NA; NA; NA; NA; NA; NA; NA; NA; NA; NA; NA; NA; NA; NA; NA; NA; NA; NA; NA; NA; NA; NA; NA; NA; NA; NA; NA; NA; NA; NA; NA; NA; NA; NA; NA; NA; NA; NA; NA; NA; NA; NA; NA; NA; NA; NA; NA
K00287	190	0.0179258	0.194299	1	6.91468	7.94306	dihydrofolate reductase [EC:1.5.1.3]; Metabolism; Metabolism of Cofactors and Vitamins; One carbon pool by folate; Metabolism; Metabolism of Cofactors and Vitamins; Folate biosynthesis; NA; NA; NA; NA; NA; NA; NA; NA; NA; NA; NA; NA; NA; NA; NA; NA; NA; NA; NA; NA; NA; NA; NA; NA; NA; NA; NA; NA; NA; NA; NA; NA; NA; NA; NA; NA; NA; NA; NA; NA; NA; NA; NA; NA; NA; NA; NA; NA; NA; NA; NA
K00548	190	0.0179258	0.194299	1	7.16516	8.1876	5-methyltetrahydrofolate--homocysteine methyltransferase [EC:2.1.1.13]; Metabolism; Amino Acid Metabolism; Cysteine and methionine metabolism; Metabolism; Metabolism of Cofactors and Vitamins; One carbon pool by folate; Metabolism; Metabolism of Other Amino Acids; Selenocompound metabolism; NA; NA; NA; NA; NA; NA; NA; NA; NA; NA; NA; NA; NA; NA; NA; NA; NA; NA; NA; NA; NA; NA; NA; NA; NA; NA; NA;…
K09710	190	0.0179258	0.194299	1	7.04447	8.0505	ribosome-associated protein; hypothetical protein; Genetic Information Processing; Translation; Ribosome Biogenesis; NA; NA; NA; NA; NA; NA; NA; NA; NA; NA; NA; NA; NA; NA; NA; NA; NA; NA; NA; NA; NA; NA; NA; NA; NA; NA; NA; NA; NA; NA; NA; NA; NA; NA; NA; NA; NA; NA; NA; NA; NA; NA; NA; NA; NA; NA; NA; NA; NA; NA; NA; NA; NA
K06903	190	0.0179258	0.194299	1	3.27594	4.25021	None; Unclassified; Poorly Characterized; General function prediction only; NA; NA; NA; NA; NA; NA; NA; NA; NA; NA; NA; NA; NA; NA; NA; NA; NA; NA; NA; NA; NA; NA; NA; NA; NA; NA; NA; NA; NA; NA; NA; NA; NA; NA; NA; NA; NA; NA; NA; NA; NA; NA; NA; NA; NA; NA; NA; NA; NA; NA; NA; NA; NA; NA
K02996	190.5	0.0183983	0.194299	1	6.96774	7.94504	small subunit ribosomal protein S9; Genetic Information Processing; Translation; Ribosome; NA; NA; NA; NA; NA; NA; NA; NA; NA; NA; NA; NA; NA; NA; NA; NA; NA; NA; NA; NA; NA; NA; NA; NA; NA; NA; NA; NA; NA; NA; NA; NA; NA; NA; NA; NA; NA; NA; NA; NA; NA; NA; NA; NA; NA; NA; NA; NA; NA; NA; NA; NA; NA; NA
K00759	191	0.0188875	0.194299	1	6.94378	7.92942	adenine phosphoribosyltransferase [EC:2.4.2.7]; Metabolism; Nucleotide Metabolism; Purine metabolism; NA; NA; NA; NA; NA; NA; NA; NA; NA; NA; NA; NA; NA; NA; NA; NA; NA; NA; NA; NA; NA; NA; NA; NA; NA; NA; NA; NA; NA; NA; NA; NA; NA; NA; NA; NA; NA; NA; NA; NA; NA; NA; NA; NA; NA; NA; NA; NA; NA; NA; NA; NA; NA; NA
K03429	191	0.0188875	0.194299	1	4.22436	5.2713	1,2-diacylglycerol 3-glucosyltransferase [EC:2.4.1.157]; Metabolism; Glycan Biosynthesis and Metabolism; Glycosyltransferases; Metabolism; Lipid Metabolism; Glycerolipid metabolism; NA; NA; NA; NA; NA; NA; NA; NA; NA; NA; NA; NA; NA; NA; NA; NA; NA; NA; NA; NA; NA; NA; NA; NA; NA; NA; NA; NA; NA; NA; NA; NA; NA; NA; NA; NA; NA; NA; NA; NA; NA; NA; NA; NA; NA; NA; NA; NA; NA; NA; NA
K02356	191	0.0188875	0.194299	1	7.12294	8.10536	elongation factor P; elongation factor EF-P; Genetic Information Processing; Translation; Translation factors; NA; NA; NA; NA; NA; NA; NA; NA; NA; NA; NA; NA; NA; NA; NA; NA; NA; NA; NA; NA; NA; NA; NA; NA; NA; NA; NA; NA; NA; NA; NA; NA; NA; NA; NA; NA; NA; NA; NA; NA; NA; NA; NA; NA; NA; NA; NA; NA; NA; NA; NA; NA; NA
K02601	191	0.0188875	0.194299	1	7.16587	8.16151	transcriptional antiterminator NusG; Genetic Information Processing; Translation; Ribosome Biogenesis; Genetic Information Processing; Transcription; Transcription machinery; NA; NA; NA; NA; NA; NA; NA; NA; NA; NA; NA; NA; NA; NA; NA; NA; NA; NA; NA; NA; NA; NA; NA; NA; NA; NA; NA; NA; NA; NA; NA; NA; NA; NA; NA; NA; NA; NA; NA; NA; NA; NA; NA; NA; NA; NA; NA; NA; NA; NA; NA
K02970	191	0.0188875	0.194299	1	6.96958	7.95013	small subunit ribosomal protein S21; Genetic Information Processing; Translation; Ribosome; NA; NA; NA; NA; NA; NA; NA; NA; NA; NA; NA; NA; NA; NA; NA; NA; NA; NA; NA; NA; NA; NA; NA; NA; NA; NA; NA; NA; NA; NA; NA; NA; NA; NA; NA; NA; NA; NA; NA; NA; NA; NA; NA; NA; NA; NA; NA; NA; NA; NA; NA; NA; NA; NA
K02499	191	0.0188875	0.194299	1	3.59976	4.81135	tetrapyrrole methylase family protein / MazG family protein; Unclassified; Poorly Characterized; General function prediction only; NA; NA; NA; NA; NA; NA; NA; NA; NA; NA; NA; NA; NA; NA; NA; NA; NA; NA; NA; NA; NA; NA; NA; NA; NA; NA; NA; NA; NA; NA; NA; NA; NA; NA; NA; NA; NA; NA; NA; NA; NA; NA; NA; NA; NA; NA; NA; NA; NA; NA; NA; NA; NA; NA
K01255	191	0.0188875	0.194299	1	3.28858	4.23146	leucyl aminopeptidase [EC:3.4.11.1]; Metabolism; Enzyme Families; Peptidases; Metabolism; Metabolism of Other Amino Acids; Glutathione metabolism; NA; NA; NA; NA; NA; NA; NA; NA; NA; NA; NA; NA; NA; NA; NA; NA; NA; NA; NA; NA; NA; NA; NA; NA; NA; NA; NA; NA; NA; NA; NA; NA; NA; NA; NA; NA; NA; NA; NA; NA; NA; NA; NA; NA; NA; NA; NA; NA; NA; NA; NA
K03787	191	0.0188875	0.194299	1	5.78415	6.99722	5'-nucleotidase [EC:3.1.3.5]; Metabolism; Nucleotide Metabolism; Pyrimidine metabolism; Metabolism; Metabolism of Cofactors and Vitamins; Nicotinate and nicotinamide metabolism; Metabolism; Nucleotide Metabolism; Purine metabolism; NA; NA; NA; NA; NA; NA; NA; NA; NA; NA; NA; NA; NA; NA; NA; NA; NA; NA; NA; NA; NA; NA; NA; NA; NA; NA; NA; NA; NA; NA; NA; NA; NA; NA; NA; NA; NA; NA; NA; NA; NA; NA;…
K03169	191	0.0188875	0.194299	1	7.95668	8.95704	DNA topoisomerase III [EC:5.99.1.2]; Genetic Information Processing; Replication and Repair; DNA replication proteins; NA; NA; NA; NA; NA; NA; NA; NA; NA; NA; NA; NA; NA; NA; NA; NA; NA; NA; NA; NA; NA; NA; NA; NA; NA; NA; NA; NA; NA; NA; NA; NA; NA; NA; NA; NA; NA; NA; NA; NA; NA; NA; NA; NA; NA; NA; NA; NA; NA; NA; NA; NA; NA; NA
K03458	191	0.0188875	0.194299	1	7.04112	8.04668	nucleobase:cation symporter-2, NCS2 family; Unclassified; Cellular Processes and Signaling; Other ion-coupled transporters; NA; NA; NA; NA; NA; NA; NA; NA; NA; NA; NA; NA; NA; NA; NA; NA; NA; NA; NA; NA; NA; NA; NA; NA; NA; NA; NA; NA; NA; NA; NA; NA; NA; NA; NA; NA; NA; NA; NA; NA; NA; NA; NA; NA; NA; NA; NA; NA; NA; NA; NA; NA; NA; NA
K01737	191	0.0188875	0.194299	1	4.61338	5.4967	6-pyruvoyl tetrahydrobiopterin synthase [EC:4.2.3.12]; Metabolism; Metabolism of Cofactors and Vitamins; Folate biosynthesis; NA; NA; NA; NA; NA; NA; NA; NA; NA; NA; NA; NA; NA; NA; NA; NA; NA; NA; NA; NA; NA; NA; NA; NA; NA; NA; NA; NA; NA; NA; NA; NA; NA; NA; NA; NA; NA; NA; NA; NA; NA; NA; NA; NA; NA; NA; NA; NA; NA; NA; NA; NA; NA; NA
K00847	191	0.0188875	0.194299	1	7.4868	8.51286	fructokinase [EC:2.7.1.4]; Metabolism; Carbohydrate Metabolism; Amino sugar and nucleotide sugar metabolism; Metabolism; Carbohydrate Metabolism; Starch and sucrose metabolism; Metabolism; Carbohydrate Metabolism; Fructose and mannose metabolism; NA; NA; NA; NA; NA; NA; NA; NA; NA; NA; NA; NA; NA; NA; NA; NA; NA; NA; NA; NA; NA; NA; NA; NA; NA; NA; NA; NA; NA; NA; NA; NA; NA; NA; NA; NA; NA; NA; …
K01770	191	0.0188875	0.194299	1	6.86783	7.89836	2-C-methyl-D-erythritol 2,4-cyclodiphosphate synthase [EC:4.6.1.12]; Metabolism; Metabolism of Terpenoids and Polyketides; Terpenoid backbone biosynthesis; NA; NA; NA; NA; NA; NA; NA; NA; NA; NA; NA; NA; NA; NA; NA; NA; NA; NA; NA; NA; NA; NA; NA; NA; NA; NA; NA; NA; NA; NA; NA; NA; NA; NA; NA; NA; NA; NA; NA; NA; NA; NA; NA; NA; NA; NA; NA; NA; NA; NA; NA; NA; NA; NA
K02954	191	0.0188875	0.194299	1	7.03143	8.00623	small subunit ribosomal protein S14; Genetic Information Processing; Translation; Ribosome; NA; NA; NA; NA; NA; NA; NA; NA; NA; NA; NA; NA; NA; NA; NA; NA; NA; NA; NA; NA; NA; NA; NA; NA; NA; NA; NA; NA; NA; NA; NA; NA; NA; NA; NA; NA; NA; NA; NA; NA; NA; NA; NA; NA; NA; NA; NA; NA; NA; NA; NA; NA; NA; NA
K01006	191	0.0188875	0.194299	1	6.78782	7.81618	pyruvate,orthophosphate dikinase [EC:2.7.9.1]; Metabolism; Energy Metabolism; Carbon fixation in photosynthetic organisms; Metabolism; Carbohydrate Metabolism; Pyruvate metabolism; NA; NA; NA; NA; NA; NA; NA; NA; NA; NA; NA; NA; NA; NA; NA; NA; NA; NA; NA; NA; NA; NA; NA; NA; NA; NA; NA; NA; NA; NA; NA; NA; NA; NA; NA; NA; NA; NA; NA; NA; NA; NA; NA; NA; NA; NA; NA; NA; NA; NA; NA
K03307	191	0.0188875	0.194299	1	5.72238	6.7805	solute:Na+ symporter, SSS family; Unclassified; Cellular Processes and Signaling; Other ion-coupled transporters; NA; NA; NA; NA; NA; NA; NA; NA; NA; NA; NA; NA; NA; NA; NA; NA; NA; NA; NA; NA; NA; NA; NA; NA; NA; NA; NA; NA; NA; NA; NA; NA; NA; NA; NA; NA; NA; NA; NA; NA; NA; NA; NA; NA; NA; NA; NA; NA; NA; NA; NA; NA; NA; NA
K09014	191	0.0188875	0.194299	1	6.1982	7.24573	Fe-S cluster assembly protein SufB; Unclassified; Poorly Characterized; General function prediction only; NA; NA; NA; NA; NA; NA; NA; NA; NA; NA; NA; NA; NA; NA; NA; NA; NA; NA; NA; NA; NA; NA; NA; NA; NA; NA; NA; NA; NA; NA; NA; NA; NA; NA; NA; NA; NA; NA; NA; NA; NA; NA; NA; NA; NA; NA; NA; NA; NA; NA; NA; NA; NA; NA
K06896	191	0.0188875	0.194299	1	5.60116	6.77502	None; Unclassified; Poorly Characterized; General function prediction only; NA; NA; NA; NA; NA; NA; NA; NA; NA; NA; NA; NA; NA; NA; NA; NA; NA; NA; NA; NA; NA; NA; NA; NA; NA; NA; NA; NA; NA; NA; NA; NA; NA; NA; NA; NA; NA; NA; NA; NA; NA; NA; NA; NA; NA; NA; NA; NA; NA; NA; NA; NA; NA; NA
K07052	191	0.0188875	0.194299	1	7.58792	8.58077	None; Unclassified; Poorly Characterized; General function prediction only; NA; NA; NA; NA; NA; NA; NA; NA; NA; NA; NA; NA; NA; NA; NA; NA; NA; NA; NA; NA; NA; NA; NA; NA; NA; NA; NA; NA; NA; NA; NA; NA; NA; NA; NA; NA; NA; NA; NA; NA; NA; NA; NA; NA; NA; NA; NA; NA; NA; NA; NA; NA; NA; NA
K01155	191	0.0188875	0.194299	1	6.03045	7.18073	type II restriction enzyme [EC:3.1.21.4]; Unclassified; Genetic Information Processing; Restriction enzyme; NA; NA; NA; NA; NA; NA; NA; NA; NA; NA; NA; NA; NA; NA; NA; NA; NA; NA; NA; NA; NA; NA; NA; NA; NA; NA; NA; NA; NA; NA; NA; NA; NA; NA; NA; NA; NA; NA; NA; NA; NA; NA; NA; NA; NA; NA; NA; NA; NA; NA; NA; NA; NA; NA
K09888	191	0.0188875	0.194299	1	6.77385	7.77894	cell division protein ZapA; Genetic Information Processing; Replication and Repair; Chromosome; NA; NA; NA; NA; NA; NA; NA; NA; NA; NA; NA; NA; NA; NA; NA; NA; NA; NA; NA; NA; NA; NA; NA; NA; NA; NA; NA; NA; NA; NA; NA; NA; NA; NA; NA; NA; NA; NA; NA; NA; NA; NA; NA; NA; NA; NA; NA; NA; NA; NA; NA; NA; NA; NA
K00951	191	0.0188875	0.194299	1	7.46668	8.50348	GTP pyrophosphokinase [EC:2.7.6.5]; Metabolism; Nucleotide Metabolism; Purine metabolism; NA; NA; NA; NA; NA; NA; NA; NA; NA; NA; NA; NA; NA; NA; NA; NA; NA; NA; NA; NA; NA; NA; NA; NA; NA; NA; NA; NA; NA; NA; NA; NA; NA; NA; NA; NA; NA; NA; NA; NA; NA; NA; NA; NA; NA; NA; NA; NA; NA; NA; NA; NA; NA; NA
K09963	191	0.0188875	0.194299	1	3.74176	4.87458	hypothetical protein; Unclassified; Poorly Characterized; Function unknown; NA; NA; NA; NA; NA; NA; NA; NA; NA; NA; NA; NA; NA; NA; NA; NA; NA; NA; NA; NA; NA; NA; NA; NA; NA; NA; NA; NA; NA; NA; NA; NA; NA; NA; NA; NA; NA; NA; NA; NA; NA; NA; NA; NA; NA; NA; NA; NA; NA; NA; NA; NA; NA; NA
K02824	191	0.0188875	0.194299	1	6.75542	7.77228	uracil permease; Unclassified; Cellular Processes and Signaling; Other ion-coupled transporters; NA; NA; NA; NA; NA; NA; NA; NA; NA; NA; NA; NA; NA; NA; NA; NA; NA; NA; NA; NA; NA; NA; NA; NA; NA; NA; NA; NA; NA; NA; NA; NA; NA; NA; NA; NA; NA; NA; NA; NA; NA; NA; NA; NA; NA; NA; NA; NA; NA; NA; NA; NA; NA; NA
K06907	191	0.0188875	0.194299	1	3.53391	4.48247	None; Unclassified; Poorly Characterized; General function prediction only; NA; NA; NA; NA; NA; NA; NA; NA; NA; NA; NA; NA; NA; NA; NA; NA; NA; NA; NA; NA; NA; NA; NA; NA; NA; NA; NA; NA; NA; NA; NA; NA; NA; NA; NA; NA; NA; NA; NA; NA; NA; NA; NA; NA; NA; NA; NA; NA; NA; NA; NA; NA; NA; NA
K01491	191.5	0.0193821	0.194299	1	8.06462	9.07364	methylenetetrahydrofolate dehydrogenase (NADP+) / methenyltetrahydrofolate cyclohydrolase [EC:1.5.1.5 3.5.4.9]; Metabolism; Metabolism of Cofactors and Vitamins; One carbon pool by folate; Metabolism; Energy Metabolism; Carbon fixation pathways in prokaryotes; NA; NA; NA; NA; NA; NA; NA; NA; NA; NA; NA; NA; NA; NA; NA; NA; NA; NA; NA; NA; NA; NA; NA; NA; NA; NA; NA; NA; NA; NA; NA; NA; NA; NA; NA…
K05337	192	0.019894	0.194299	1	4.20155	5.33463	ferredoxin; Unclassified; Metabolism; Energy metabolism; NA; NA; NA; NA; NA; NA; NA; NA; NA; NA; NA; NA; NA; NA; NA; NA; NA; NA; NA; NA; NA; NA; NA; NA; NA; NA; NA; NA; NA; NA; NA; NA; NA; NA; NA; NA; NA; NA; NA; NA; NA; NA; NA; NA; NA; NA; NA; NA; NA; NA; NA; NA; NA; NA
K01493	192	0.019894	0.194299	1	6.88334	7.88574	dCMP deaminase [EC:3.5.4.12]; Environmental Information Processing; Membrane Transport; Secretion system; Metabolism; Nucleotide Metabolism; Pyrimidine metabolism; NA; NA; NA; NA; NA; NA; NA; NA; NA; NA; NA; NA; NA; NA; NA; NA; NA; NA; NA; NA; NA; NA; NA; NA; NA; NA; NA; NA; NA; NA; NA; NA; NA; NA; NA; NA; NA; NA; NA; NA; NA; NA; NA; NA; NA; NA; NA; NA; NA; NA; NA
K09686	192	0.019894	0.194299	1	8.11492	9.13553	antibiotic transport system permease protein; Environmental Information Processing; Membrane Transport; ABC transporters; Environmental Information Processing; Membrane Transport; Transporters; NA; NA; NA; NA; NA; NA; NA; NA; NA; NA; NA; NA; NA; NA; NA; NA; NA; NA; NA; NA; NA; NA; NA; NA; NA; NA; NA; NA; NA; NA; NA; NA; NA; NA; NA; NA; NA; NA; NA; NA; NA; NA; NA; NA; NA; NA; NA; NA; NA; NA; NA
K03587	192	0.019894	0.194299	1	6.01116	7.12783	cell division protein FtsI (penicillin-binding protein 3) [EC:2.4.1.129]; Genetic Information Processing; Replication and Repair; Chromosome; Metabolism; Glycan Biosynthesis and Metabolism; Peptidoglycan biosynthesis; NA; NA; NA; NA; NA; NA; NA; NA; NA; NA; NA; NA; NA; NA; NA; NA; NA; NA; NA; NA; NA; NA; NA; NA; NA; NA; NA; NA; NA; NA; NA; NA; NA; NA; NA; NA; NA; NA; NA; NA; NA; NA; NA; NA; NA; N…
K03584	192	0.019894	0.194299	1	6.91501	7.89841	DNA repair protein RecO (recombination protein O); Genetic Information Processing; Replication and Repair; Homologous recombination; Genetic Information Processing; Replication and Repair; DNA repair and recombination proteins; NA; NA; NA; NA; NA; NA; NA; NA; NA; NA; NA; NA; NA; NA; NA; NA; NA; NA; NA; NA; NA; NA; NA; NA; NA; NA; NA; NA; NA; NA; NA; NA; NA; NA; NA; NA; NA; NA; NA; NA; NA; NA; NA;…
K01537	192	0.019894	0.194299	1	6.83922	7.88088	Ca2+-transporting ATPase [EC:3.6.3.8]; Unclassified; Metabolism; Energy metabolism; NA; NA; NA; NA; NA; NA; NA; NA; NA; NA; NA; NA; NA; NA; NA; NA; NA; NA; NA; NA; NA; NA; NA; NA; NA; NA; NA; NA; NA; NA; NA; NA; NA; NA; NA; NA; NA; NA; NA; NA; NA; NA; NA; NA; NA; NA; NA; NA; NA; NA; NA; NA; NA; NA
K06287	192	0.019894	0.194299	1	6.94915	7.96242	septum formation protein; Unclassified; Cellular Processes and Signaling; Cell division; NA; NA; NA; NA; NA; NA; NA; NA; NA; NA; NA; NA; NA; NA; NA; NA; NA; NA; NA; NA; NA; NA; NA; NA; NA; NA; NA; NA; NA; NA; NA; NA; NA; NA; NA; NA; NA; NA; NA; NA; NA; NA; NA; NA; NA; NA; NA; NA; NA; NA; NA; NA; NA; NA
K07560	192	0.019894	0.194299	1	7.01809	7.99383	D-tyrosyl-tRNA(Tyr) deacylase [EC:3.1.-.-]; Unclassified; Genetic Information Processing; Translation proteins; NA; NA; NA; NA; NA; NA; NA; NA; NA; NA; NA; NA; NA; NA; NA; NA; NA; NA; NA; NA; NA; NA; NA; NA; NA; NA; NA; NA; NA; NA; NA; NA; NA; NA; NA; NA; NA; NA; NA; NA; NA; NA; NA; NA; NA; NA; NA; NA; NA; NA; NA; NA; NA; NA
K01448	192	0.019894	0.194299	1	7.66903	8.64931	N-acetylmuramoyl-L-alanine amidase [EC:3.5.1.28]; Genetic Information Processing; Replication and Repair; Chromosome; NA; NA; NA; NA; NA; NA; NA; NA; NA; NA; NA; NA; NA; NA; NA; NA; NA; NA; NA; NA; NA; NA; NA; NA; NA; NA; NA; NA; NA; NA; NA; NA; NA; NA; NA; NA; NA; NA; NA; NA; NA; NA; NA; NA; NA; NA; NA; NA; NA; NA; NA; NA; NA; NA
K03101	192	0.019894	0.194299	1	7.12834	8.13364	signal peptidase II [EC:3.4.23.36]; Metabolism; Enzyme Families; Peptidases; Genetic Information Processing; Folding, Sorting and Degradation; Protein export; NA; NA; NA; NA; NA; NA; NA; NA; NA; NA; NA; NA; NA; NA; NA; NA; NA; NA; NA; NA; NA; NA; NA; NA; NA; NA; NA; NA; NA; NA; NA; NA; NA; NA; NA; NA; NA; NA; NA; NA; NA; NA; NA; NA; NA; NA; NA; NA; NA; NA; NA
K06518	192	0.019894	0.194299	1	6.70697	7.69398	holin-like protein; Unclassified; Cellular Processes and Signaling; Pores ion channels; NA; NA; NA; NA; NA; NA; NA; NA; NA; NA; NA; NA; NA; NA; NA; NA; NA; NA; NA; NA; NA; NA; NA; NA; NA; NA; NA; NA; NA; NA; NA; NA; NA; NA; NA; NA; NA; NA; NA; NA; NA; NA; NA; NA; NA; NA; NA; NA; NA; NA; NA; NA; NA; NA
K07027	192	0.019894	0.194299	1	6.64296	7.67939	None; Unclassified; Poorly Characterized; General function prediction only; NA; NA; NA; NA; NA; NA; NA; NA; NA; NA; NA; NA; NA; NA; NA; NA; NA; NA; NA; NA; NA; NA; NA; NA; NA; NA; NA; NA; NA; NA; NA; NA; NA; NA; NA; NA; NA; NA; NA; NA; NA; NA; NA; NA; NA; NA; NA; NA; NA; NA; NA; NA; NA; NA
K03980	192	0.019894	0.194299	1	3.90424	5.1385	virulence factor; Metabolism; Glycan Biosynthesis and Metabolism; Peptidoglycan biosynthesis; NA; NA; NA; NA; NA; NA; NA; NA; NA; NA; NA; NA; NA; NA; NA; NA; NA; NA; NA; NA; NA; NA; NA; NA; NA; NA; NA; NA; NA; NA; NA; NA; NA; NA; NA; NA; NA; NA; NA; NA; NA; NA; NA; NA; NA; NA; NA; NA; NA; NA; NA; NA; NA; NA
K03426	192	0.019894	0.194299	1	6.73614	7.76911	NAD+ diphosphatase [EC:3.6.1.22]; Metabolism; Metabolism of Cofactors and Vitamins; Nicotinate and nicotinamide metabolism; Cellular Processes; Transport and Catabolism; Peroxisome; NA; NA; NA; NA; NA; NA; NA; NA; NA; NA; NA; NA; NA; NA; NA; NA; NA; NA; NA; NA; NA; NA; NA; NA; NA; NA; NA; NA; NA; NA; NA; NA; NA; NA; NA; NA; NA; NA; NA; NA; NA; NA; NA; NA; NA; NA; NA; NA; NA; NA; NA
K03925	192	0.019894	0.194299	1	6.87226	7.88106	MraZ protein; Unclassified; Poorly Characterized; Function unknown; NA; NA; NA; NA; NA; NA; NA; NA; NA; NA; NA; NA; NA; NA; NA; NA; NA; NA; NA; NA; NA; NA; NA; NA; NA; NA; NA; NA; NA; NA; NA; NA; NA; NA; NA; NA; NA; NA; NA; NA; NA; NA; NA; NA; NA; NA; NA; NA; NA; NA; NA; NA; NA; NA
K03630	192	0.019894	0.194299	1	7.07461	8.06561	DNA repair protein RadC; Unclassified; Genetic Information Processing; Replication, recombination and repair proteins; NA; NA; NA; NA; NA; NA; NA; NA; NA; NA; NA; NA; NA; NA; NA; NA; NA; NA; NA; NA; NA; NA; NA; NA; NA; NA; NA; NA; NA; NA; NA; NA; NA; NA; NA; NA; NA; NA; NA; NA; NA; NA; NA; NA; NA; NA; NA; NA; NA; NA; NA; NA; NA; NA
K01738	192	0.019894	0.194299	1	7.21461	8.18471	cysteine synthase A [EC:2.5.1.47]; Metabolism; Amino Acid Metabolism; Cysteine and methionine metabolism; Metabolism; Energy Metabolism; Sulfur metabolism; NA; NA; NA; NA; NA; NA; NA; NA; NA; NA; NA; NA; NA; NA; NA; NA; NA; NA; NA; NA; NA; NA; NA; NA; NA; NA; NA; NA; NA; NA; NA; NA; NA; NA; NA; NA; NA; NA; NA; NA; NA; NA; NA; NA; NA; NA; NA; NA; NA; NA; NA
K06998	192	0.019894	0.194299	1	3.09204	4.07753	None; Unclassified; Poorly Characterized; General function prediction only; NA; NA; NA; NA; NA; NA; NA; NA; NA; NA; NA; NA; NA; NA; NA; NA; NA; NA; NA; NA; NA; NA; NA; NA; NA; NA; NA; NA; NA; NA; NA; NA; NA; NA; NA; NA; NA; NA; NA; NA; NA; NA; NA; NA; NA; NA; NA; NA; NA; NA; NA; NA; NA; NA
K00849	192	0.019894	0.194299	1	6.98448	7.96424	galactokinase [EC:2.7.1.6]; Metabolism; Carbohydrate Metabolism; Amino sugar and nucleotide sugar metabolism; Metabolism; Carbohydrate Metabolism; Galactose metabolism; NA; NA; NA; NA; NA; NA; NA; NA; NA; NA; NA; NA; NA; NA; NA; NA; NA; NA; NA; NA; NA; NA; NA; NA; NA; NA; NA; NA; NA; NA; NA; NA; NA; NA; NA; NA; NA; NA; NA; NA; NA; NA; NA; NA; NA; NA; NA; NA; NA; NA; NA
K01710	192	0.019894	0.194299	1	7.60943	8.63417	dTDP-glucose 4,6-dehydratase [EC:4.2.1.46]; Metabolism; Metabolism of Terpenoids and Polyketides; Polyketide sugar unit biosynthesis; Metabolism; Biosynthesis of Other Secondary Metabolites; Streptomycin biosynthesis; Metabolism; Metabolism of Terpenoids and Polyketides; Biosynthesis of vancomycin group antibiotics; NA; NA; NA; NA; NA; NA; NA; NA; NA; NA; NA; NA; NA; NA; NA; NA; NA; NA; NA; NA; N…
K01956	192	0.019894	0.194299	1	7.03363	8.0339	carbamoyl-phosphate synthase small subunit [EC:6.3.5.5]; Metabolism; Nucleotide Metabolism; Pyrimidine metabolism; Metabolism; Amino Acid Metabolism; Alanine, aspartate and glutamate metabolism; NA; NA; NA; NA; NA; NA; NA; NA; NA; NA; NA; NA; NA; NA; NA; NA; NA; NA; NA; NA; NA; NA; NA; NA; NA; NA; NA; NA; NA; NA; NA; NA; NA; NA; NA; NA; NA; NA; NA; NA; NA; NA; NA; NA; NA; NA; NA; NA; NA; NA; NA
K00626	192	0.019894	0.194299	1	5.6162	6.66408	acetyl-CoA C-acetyltransferase [EC:2.3.1.9]; Metabolism; Carbohydrate Metabolism; Butanoate metabolism; Metabolism; Metabolism of Terpenoids and Polyketides; Terpenoid backbone biosynthesis; Metabolism; Lipid Metabolism; Fatty acid metabolism; Metabolism; Xenobiotics Biodegradation and Metabolism; Benzoate degradation; Metabolism; Carbohydrate Metabolism; Propanoate metabolism; Metabolism; Carboh…
K01752	192	0.019894	0.194299	1	7.43917	8.4227	L-serine dehydratase [EC:4.3.1.17]; Metabolism; Amino Acid Metabolism; Cysteine and methionine metabolism; Metabolism; Amino Acid Metabolism; Glycine, serine and threonine metabolism; NA; NA; NA; NA; NA; NA; NA; NA; NA; NA; NA; NA; NA; NA; NA; NA; NA; NA; NA; NA; NA; NA; NA; NA; NA; NA; NA; NA; NA; NA; NA; NA; NA; NA; NA; NA; NA; NA; NA; NA; NA; NA; NA; NA; NA; NA; NA; NA; NA; NA; NA
K02911	192	0.019894	0.194299	1	6.98229	7.956	large subunit ribosomal protein L32; Genetic Information Processing; Translation; Ribosome; NA; NA; NA; NA; NA; NA; NA; NA; NA; NA; NA; NA; NA; NA; NA; NA; NA; NA; NA; NA; NA; NA; NA; NA; NA; NA; NA; NA; NA; NA; NA; NA; NA; NA; NA; NA; NA; NA; NA; NA; NA; NA; NA; NA; NA; NA; NA; NA; NA; NA; NA; NA; NA; NA
K02078	192	0.019894	0.194299	1	8.0086	9.01098	acyl carrier protein; Unclassified; Metabolism; Lipid metabolism; NA; NA; NA; NA; NA; NA; NA; NA; NA; NA; NA; NA; NA; NA; NA; NA; NA; NA; NA; NA; NA; NA; NA; NA; NA; NA; NA; NA; NA; NA; NA; NA; NA; NA; NA; NA; NA; NA; NA; NA; NA; NA; NA; NA; NA; NA; NA; NA; NA; NA; NA; NA; NA; NA
K01885	192	0.019894	0.194299	1	7.14916	8.17652	glutamyl-tRNA synthetase [EC:6.1.1.17]; Genetic Information Processing; Translation; Aminoacyl-tRNA biosynthesis; Metabolism; Amino Acid Metabolism; Amino acid related enzymes; Metabolism; Metabolism of Cofactors and Vitamins; Porphyrin and chlorophyll metabolism; NA; NA; NA; NA; NA; NA; NA; NA; NA; NA; NA; NA; NA; NA; NA; NA; NA; NA; NA; NA; NA; NA; NA; NA; NA; NA; NA; NA; NA; NA; NA; NA; NA; NA…
K05592	193	0.020947	0.195551	1	6.44106	7.46638	ATP-dependent RNA helicase DeaD [EC:3.6.4.13]; ATP-dependent RNA helicase DeaD; Genetic Information Processing; Translation; Ribosome Biogenesis; Genetic Information Processing; Folding, Sorting and Degradation; RNA degradation; NA; NA; NA; NA; NA; NA; NA; NA; NA; NA; NA; NA; NA; NA; NA; NA; NA; NA; NA; NA; NA; NA; NA; NA; NA; NA; NA; NA; NA; NA; NA; NA; NA; NA; NA; NA; NA; NA; NA; NA; NA; NA; NA…
K00527	193	0.020947	0.195551	1	7.40888	8.38761	ribonucleoside-triphosphate reductase [EC:1.17.4.2]; Metabolism; Nucleotide Metabolism; Pyrimidine metabolism; Metabolism; Nucleotide Metabolism; Purine metabolism; NA; NA; NA; NA; NA; NA; NA; NA; NA; NA; NA; NA; NA; NA; NA; NA; NA; NA; NA; NA; NA; NA; NA; NA; NA; NA; NA; NA; NA; NA; NA; NA; NA; NA; NA; NA; NA; NA; NA; NA; NA; NA; NA; NA; NA; NA; NA; NA; NA; NA; NA
K01689	193	0.020947	0.195551	1	7.14631	8.1422	enolase [EC:4.2.1.11]; Metabolism; Carbohydrate Metabolism; Glycolysis / Gluconeogenesis; Genetic Information Processing; Folding, Sorting and Degradation; RNA degradation; Metabolism; Energy Metabolism; Methane metabolism; NA; NA; NA; NA; NA; NA; NA; NA; NA; NA; NA; NA; NA; NA; NA; NA; NA; NA; NA; NA; NA; NA; NA; NA; NA; NA; NA; NA; NA; NA; NA; NA; NA; NA; NA; NA; NA; NA; NA; NA; NA; NA; NA; NA;…
K03545	193	0.020947	0.195551	1	7.31027	8.29822	trigger factor; Unclassified; Genetic Information Processing; Protein folding and associated processing; NA; NA; NA; NA; NA; NA; NA; NA; NA; NA; NA; NA; NA; NA; NA; NA; NA; NA; NA; NA; NA; NA; NA; NA; NA; NA; NA; NA; NA; NA; NA; NA; NA; NA; NA; NA; NA; NA; NA; NA; NA; NA; NA; NA; NA; NA; NA; NA; NA; NA; NA; NA; NA; NA
K03086	193	0.020947	0.195551	1	7.86661	8.93248	RNA polymerase primary sigma factor; Genetic Information Processing; Transcription; Transcription machinery; NA; NA; NA; NA; NA; NA; NA; NA; NA; NA; NA; NA; NA; NA; NA; NA; NA; NA; NA; NA; NA; NA; NA; NA; NA; NA; NA; NA; NA; NA; NA; NA; NA; NA; NA; NA; NA; NA; NA; NA; NA; NA; NA; NA; NA; NA; NA; NA; NA; NA; NA; NA; NA; NA
K01928	193	0.020947	0.195551	1	7.10468	8.08192	UDP-N-acetylmuramoylalanyl-D-glutamate--2,6-diaminopimelate ligase [EC:6.3.2.13]; Metabolism; Amino Acid Metabolism; Lysine biosynthesis; Metabolism; Glycan Biosynthesis and Metabolism; Peptidoglycan biosynthesis; NA; NA; NA; NA; NA; NA; NA; NA; NA; NA; NA; NA; NA; NA; NA; NA; NA; NA; NA; NA; NA; NA; NA; NA; NA; NA; NA; NA; NA; NA; NA; NA; NA; NA; NA; NA; NA; NA; NA; NA; NA; NA; NA; NA; NA; NA; N…
K01154	193	0.020947	0.195551	1	7.1844	8.15688	type I restriction enzyme, S subunit [EC:3.1.21.3]; Unclassified; Genetic Information Processing; Restriction enzyme; NA; NA; NA; NA; NA; NA; NA; NA; NA; NA; NA; NA; NA; NA; NA; NA; NA; NA; NA; NA; NA; NA; NA; NA; NA; NA; NA; NA; NA; NA; NA; NA; NA; NA; NA; NA; NA; NA; NA; NA; NA; NA; NA; NA; NA; NA; NA; NA; NA; NA; NA; NA; NA; NA
K01893	193	0.020947	0.195551	1	6.86378	7.85481	asparaginyl-tRNA synthetase [EC:6.1.1.22]; Genetic Information Processing; Translation; Aminoacyl-tRNA biosynthesis; Metabolism; Amino Acid Metabolism; Amino acid related enzymes; NA; NA; NA; NA; NA; NA; NA; NA; NA; NA; NA; NA; NA; NA; NA; NA; NA; NA; NA; NA; NA; NA; NA; NA; NA; NA; NA; NA; NA; NA; NA; NA; NA; NA; NA; NA; NA; NA; NA; NA; NA; NA; NA; NA; NA; NA; NA; NA; NA; NA; NA
K07025	193	0.020947	0.195551	1	7.5987	8.6009	putative hydrolase of the HAD superfamily; Unclassified; Poorly Characterized; General function prediction only; NA; NA; NA; NA; NA; NA; NA; NA; NA; NA; NA; NA; NA; NA; NA; NA; NA; NA; NA; NA; NA; NA; NA; NA; NA; NA; NA; NA; NA; NA; NA; NA; NA; NA; NA; NA; NA; NA; NA; NA; NA; NA; NA; NA; NA; NA; NA; NA; NA; NA; NA; NA; NA; NA
K00763	193	0.020947	0.195551	1	7.03826	8.03499	nicotinate phosphoribosyltransferase [EC:2.4.2.11]; Metabolism; Metabolism of Cofactors and Vitamins; Nicotinate and nicotinamide metabolism; NA; NA; NA; NA; NA; NA; NA; NA; NA; NA; NA; NA; NA; NA; NA; NA; NA; NA; NA; NA; NA; NA; NA; NA; NA; NA; NA; NA; NA; NA; NA; NA; NA; NA; NA; NA; NA; NA; NA; NA; NA; NA; NA; NA; NA; NA; NA; NA; NA; NA; NA; NA; NA; NA
K09761	193	0.020947	0.195551	1	6.90214	7.88427	ribosomal RNA small subunit methyltransferase E [EC:2.1.1.-]; Genetic Information Processing; Translation; Ribosome Biogenesis; NA; NA; NA; NA; NA; NA; NA; NA; NA; NA; NA; NA; NA; NA; NA; NA; NA; NA; NA; NA; NA; NA; NA; NA; NA; NA; NA; NA; NA; NA; NA; NA; NA; NA; NA; NA; NA; NA; NA; NA; NA; NA; NA; NA; NA; NA; NA; NA; NA; NA; NA; NA; NA; NA
K01358	193	0.020947	0.195551	1	7.23337	8.23107	ATP-dependent Clp protease, protease subunit [EC:3.4.21.92]; Metabolism; Enzyme Families; Peptidases; Cellular Processes; Cell Growth and Death; Cell cycle - Caulobacter; NA; NA; NA; NA; NA; NA; NA; NA; NA; NA; NA; NA; NA; NA; NA; NA; NA; NA; NA; NA; NA; NA; NA; NA; NA; NA; NA; NA; NA; NA; NA; NA; NA; NA; NA; NA; NA; NA; NA; NA; NA; NA; NA; NA; NA; NA; NA; NA; NA; NA; NA
K00651	193	0.020947	0.195551	1	6.89651	7.88947	homoserine O-succinyltransferase [EC:2.3.1.46]; Metabolism; Amino Acid Metabolism; Cysteine and methionine metabolism; Metabolism; Energy Metabolism; Sulfur metabolism; NA; NA; NA; NA; NA; NA; NA; NA; NA; NA; NA; NA; NA; NA; NA; NA; NA; NA; NA; NA; NA; NA; NA; NA; NA; NA; NA; NA; NA; NA; NA; NA; NA; NA; NA; NA; NA; NA; NA; NA; NA; NA; NA; NA; NA; NA; NA; NA; NA; NA; NA
K02913	193	0.020947	0.195551	1	7.02318	7.98326	large subunit ribosomal protein L33; Genetic Information Processing; Translation; Ribosome; NA; NA; NA; NA; NA; NA; NA; NA; NA; NA; NA; NA; NA; NA; NA; NA; NA; NA; NA; NA; NA; NA; NA; NA; NA; NA; NA; NA; NA; NA; NA; NA; NA; NA; NA; NA; NA; NA; NA; NA; NA; NA; NA; NA; NA; NA; NA; NA; NA; NA; NA; NA; NA; NA
K00226	193	0.020947	0.195551	1	7.12252	8.12071	dihydroorotate oxidase [EC:1.3.3.1]; dihydroorotate dehydrogenase (fumarate) [EC:1.3.98.1]; Metabolism; Nucleotide Metabolism; Pyrimidine metabolism; NA; NA; NA; NA; NA; NA; NA; NA; NA; NA; NA; NA; NA; NA; NA; NA; NA; NA; NA; NA; NA; NA; NA; NA; NA; NA; NA; NA; NA; NA; NA; NA; NA; NA; NA; NA; NA; NA; NA; NA; NA; NA; NA; NA; NA; NA; NA; NA; NA; NA; NA; NA; NA
K03325	193	0.020947	0.195551	1	3.44686	4.59308	arsenite transporter, ACR3 family; Unclassified; Cellular Processes and Signaling; Other ion-coupled transporters; NA; NA; NA; NA; NA; NA; NA; NA; NA; NA; NA; NA; NA; NA; NA; NA; NA; NA; NA; NA; NA; NA; NA; NA; NA; NA; NA; NA; NA; NA; NA; NA; NA; NA; NA; NA; NA; NA; NA; NA; NA; NA; NA; NA; NA; NA; NA; NA; NA; NA; NA; NA; NA; NA
K07078	193	0.020947	0.195551	1	2.86214	4.06621	None; Unclassified; Poorly Characterized; General function prediction only; NA; NA; NA; NA; NA; NA; NA; NA; NA; NA; NA; NA; NA; NA; NA; NA; NA; NA; NA; NA; NA; NA; NA; NA; NA; NA; NA; NA; NA; NA; NA; NA; NA; NA; NA; NA; NA; NA; NA; NA; NA; NA; NA; NA; NA; NA; NA; NA; NA; NA; NA; NA; NA; NA
K00567	193	0.020947	0.195551	1	6.89389	7.84424	methylated-DNA-[protein]-cysteine S-methyltransferase [EC:2.1.1.63]; Genetic Information Processing; Replication and Repair; DNA repair and recombination proteins; NA; NA; NA; NA; NA; NA; NA; NA; NA; NA; NA; NA; NA; NA; NA; NA; NA; NA; NA; NA; NA; NA; NA; NA; NA; NA; NA; NA; NA; NA; NA; NA; NA; NA; NA; NA; NA; NA; NA; NA; NA; NA; NA; NA; NA; NA; NA; NA; NA; NA; NA; NA; NA; NA
K01591	193	0.020947	0.195551	1	7.08618	8.09023	orotidine-5'-phosphate decarboxylase [EC:4.1.1.23]; Metabolism; Nucleotide Metabolism; Pyrimidine metabolism; NA; NA; NA; NA; NA; NA; NA; NA; NA; NA; NA; NA; NA; NA; NA; NA; NA; NA; NA; NA; NA; NA; NA; NA; NA; NA; NA; NA; NA; NA; NA; NA; NA; NA; NA; NA; NA; NA; NA; NA; NA; NA; NA; NA; NA; NA; NA; NA; NA; NA; NA; NA; NA; NA
K02825	193	0.020947	0.195551	1	3.73645	4.91894	pyrimidine operon attenuation protein / uracil phosphoribosyltransferase [EC:2.4.2.9]; Genetic Information Processing; Transcription; Transcription factors; Metabolism; Nucleotide Metabolism; Pyrimidine metabolism; NA; NA; NA; NA; NA; NA; NA; NA; NA; NA; NA; NA; NA; NA; NA; NA; NA; NA; NA; NA; NA; NA; NA; NA; NA; NA; NA; NA; NA; NA; NA; NA; NA; NA; NA; NA; NA; NA; NA; NA; NA; NA; NA; NA; NA; NA; …
K00526	194	0.0220482	0.197129	1	6.05803	7.08651	ribonucleoside-diphosphate reductase beta chain [EC:1.17.4.1]; Metabolism; Nucleotide Metabolism; Pyrimidine metabolism; Genetic Information Processing; Replication and Repair; DNA repair and recombination proteins; Metabolism; Nucleotide Metabolism; Purine metabolism; NA; NA; NA; NA; NA; NA; NA; NA; NA; NA; NA; NA; NA; NA; NA; NA; NA; NA; NA; NA; NA; NA; NA; NA; NA; NA; NA; NA; NA; NA; NA; NA; N…
K07443	194	0.0220482	0.197129	1	5.836	6.98649	methylated-DNA-protein-cysteine methyltransferase related protein; Unclassified; Genetic Information Processing; Replication, recombination and repair proteins; NA; NA; NA; NA; NA; NA; NA; NA; NA; NA; NA; NA; NA; NA; NA; NA; NA; NA; NA; NA; NA; NA; NA; NA; NA; NA; NA; NA; NA; NA; NA; NA; NA; NA; NA; NA; NA; NA; NA; NA; NA; NA; NA; NA; NA; NA; NA; NA; NA; NA; NA; NA; NA; NA
K06180	194	0.0220482	0.197129	1	8.4213	9.41333	ribosomal large subunit pseudouridine synthase D [EC:5.4.99.12]; 23S rRNA pseudouridine1911/1915/1917 synthase [EC:5.4.99.23]; Genetic Information Processing; Translation; Ribosome Biogenesis; NA; NA; NA; NA; NA; NA; NA; NA; NA; NA; NA; NA; NA; NA; NA; NA; NA; NA; NA; NA; NA; NA; NA; NA; NA; NA; NA; NA; NA; NA; NA; NA; NA; NA; NA; NA; NA; NA; NA; NA; NA; NA; NA; NA; NA; NA; NA; NA; NA; NA; NA; NA…
K01955	194	0.0220482	0.197129	1	7.2309	8.22356	carbamoyl-phosphate synthase large subunit [EC:6.3.5.5]; Metabolism; Nucleotide Metabolism; Pyrimidine metabolism; Metabolism; Amino Acid Metabolism; Alanine, aspartate and glutamate metabolism; NA; NA; NA; NA; NA; NA; NA; NA; NA; NA; NA; NA; NA; NA; NA; NA; NA; NA; NA; NA; NA; NA; NA; NA; NA; NA; NA; NA; NA; NA; NA; NA; NA; NA; NA; NA; NA; NA; NA; NA; NA; NA; NA; NA; NA; NA; NA; NA; NA; NA; NA
K02238	194	0.0220482	0.197129	1	7.17245	8.18647	competence protein ComEC; Environmental Information Processing; Membrane Transport; Secretion system; NA; NA; NA; NA; NA; NA; NA; NA; NA; NA; NA; NA; NA; NA; NA; NA; NA; NA; NA; NA; NA; NA; NA; NA; NA; NA; NA; NA; NA; NA; NA; NA; NA; NA; NA; NA; NA; NA; NA; NA; NA; NA; NA; NA; NA; NA; NA; NA; NA; NA; NA; NA; NA; NA
K00989	194	0.0220482	0.197129	1	4.19691	5.32176	ribonuclease PH [EC:2.7.7.56]; Unclassified; Genetic Information Processing; Translation proteins; NA; NA; NA; NA; NA; NA; NA; NA; NA; NA; NA; NA; NA; NA; NA; NA; NA; NA; NA; NA; NA; NA; NA; NA; NA; NA; NA; NA; NA; NA; NA; NA; NA; NA; NA; NA; NA; NA; NA; NA; NA; NA; NA; NA; NA; NA; NA; NA; NA; NA; NA; NA; NA; NA
K00378	194	0.0220482	0.197129	1	6.81327	7.83351	hydroxylamine reductase [EC:1.7.-.-]; Unclassified; Metabolism; Energy metabolism; NA; NA; NA; NA; NA; NA; NA; NA; NA; NA; NA; NA; NA; NA; NA; NA; NA; NA; NA; NA; NA; NA; NA; NA; NA; NA; NA; NA; NA; NA; NA; NA; NA; NA; NA; NA; NA; NA; NA; NA; NA; NA; NA; NA; NA; NA; NA; NA; NA; NA; NA; NA; NA; NA
K03657	194	0.0220482	0.197129	1	8.14886	9.18223	DNA helicase II / ATP-dependent DNA helicase PcrA [EC:3.6.4.12]; DNA helicase II / ATP-dependent DNA helicase PcrA [EC:3.6.1.-]; Genetic Information Processing; Replication and Repair; Mismatch repair; Genetic Information Processing; Replication and Repair; Nucleotide excision repair; Genetic Information Processing; Replication and Repair; DNA repair and recombination proteins; NA; NA; NA; NA; NA…
K02687	194	0.0220482	0.197129	1	6.87374	7.86652	ribosomal protein L11 methyltransferase [EC:2.1.1.-]; Unclassified; Genetic Information Processing; Translation proteins; NA; NA; NA; NA; NA; NA; NA; NA; NA; NA; NA; NA; NA; NA; NA; NA; NA; NA; NA; NA; NA; NA; NA; NA; NA; NA; NA; NA; NA; NA; NA; NA; NA; NA; NA; NA; NA; NA; NA; NA; NA; NA; NA; NA; NA; NA; NA; NA; NA; NA; NA; NA; NA; NA
K08681	194	0.0220482	0.197129	1	6.0117	7.13706	glutamine amidotransferase [EC:2.6.-.-]; Metabolism; Metabolism of Cofactors and Vitamins; Vitamin B6 metabolism; NA; NA; NA; NA; NA; NA; NA; NA; NA; NA; NA; NA; NA; NA; NA; NA; NA; NA; NA; NA; NA; NA; NA; NA; NA; NA; NA; NA; NA; NA; NA; NA; NA; NA; NA; NA; NA; NA; NA; NA; NA; NA; NA; NA; NA; NA; NA; NA; NA; NA; NA; NA; NA; NA
K02342	194	0.0220482	0.197129	1	6.9503	8.08217	DNA polymerase III subunit epsilon [EC:2.7.7.7]; Metabolism; Nucleotide Metabolism; Pyrimidine metabolism; Genetic Information Processing; Replication and Repair; DNA repair and recombination proteins; Metabolism; Nucleotide Metabolism; Purine metabolism; Genetic Information Processing; Replication and Repair; Mismatch repair; Genetic Information Processing; Replication and Repair; Homologous rec…
K00599	194	0.0220482	0.197129	1	8.16452	9.16453	None; Metabolism; Amino Acid Metabolism; Tyrosine metabolism; Metabolism; Amino Acid Metabolism; Histidine metabolism; Metabolism; Xenobiotics Biodegradation and Metabolism; Polycyclic aromatic hydrocarbon degradation; NA; NA; NA; NA; NA; NA; NA; NA; NA; NA; NA; NA; NA; NA; NA; NA; NA; NA; NA; NA; NA; NA; NA; NA; NA; NA; NA; NA; NA; NA; NA; NA; NA; NA; NA; NA; NA; NA; NA; NA; NA; NA; NA; NA; NA; …
K07444	194	0.0220482	0.197129	1	6.74548	7.74416	putative N6-adenine-specific DNA methylase; putative N6-adenine-specific DNA methylase [EC:2.1.1.-]; Unclassified; Genetic Information Processing; Replication, recombination and repair proteins; NA; NA; NA; NA; NA; NA; NA; NA; NA; NA; NA; NA; NA; NA; NA; NA; NA; NA; NA; NA; NA; NA; NA; NA; NA; NA; NA; NA; NA; NA; NA; NA; NA; NA; NA; NA; NA; NA; NA; NA; NA; NA; NA; NA; NA; NA; NA; NA; NA; NA; NA; …
K04041	194	0.0220482	0.197129	1	6.6796	7.68148	fructose-1,6-bisphosphatase III [EC:3.1.3.11]; Metabolism; Carbohydrate Metabolism; Pentose phosphate pathway; Metabolism; Carbohydrate Metabolism; Glycolysis / Gluconeogenesis; Metabolism; Carbohydrate Metabolism; Fructose and mannose metabolism; Metabolism; Energy Metabolism; Carbon fixation in photosynthetic organisms; NA; NA; NA; NA; NA; NA; NA; NA; NA; NA; NA; NA; NA; NA; NA; NA; NA; NA; NA;…
K07220	194	0.0220482	0.197129	1	4.2167	5.25521	hypothetical protein; Unclassified; Cellular Processes and Signaling; Inorganic ion transport and metabolism; NA; NA; NA; NA; NA; NA; NA; NA; NA; NA; NA; NA; NA; NA; NA; NA; NA; NA; NA; NA; NA; NA; NA; NA; NA; NA; NA; NA; NA; NA; NA; NA; NA; NA; NA; NA; NA; NA; NA; NA; NA; NA; NA; NA; NA; NA; NA; NA; NA; NA; NA; NA; NA; NA
K02791	194	0.0220482	0.197129	1	3.52319	4.62926	PTS system, maltose and glucose-specific IIC component; Environmental Information Processing; Membrane Transport; Phosphotransferase system (PTS); Metabolism; Carbohydrate Metabolism; Starch and sucrose metabolism; Metabolism; Carbohydrate Metabolism; Glycolysis / Gluconeogenesis; Environmental Information Processing; Membrane Transport; Transporters; NA; NA; NA; NA; NA; NA; NA; NA; NA; NA; NA; N…
K03111	194	0.0220482	0.197129	1	7.68688	8.67832	single-strand DNA-binding protein; Genetic Information Processing; Replication and Repair; Mismatch repair; Genetic Information Processing; Replication and Repair; Homologous recombination; Genetic Information Processing; Replication and Repair; DNA repair and recombination proteins; Genetic Information Processing; Replication and Repair; DNA replication; Genetic Information Processing; Replicati…
K04656	194	0.0220482	0.197129	1	3.96139	4.98434	hydrogenase maturation protein HypF; Unclassified; Genetic Information Processing; Protein folding and associated processing; NA; NA; NA; NA; NA; NA; NA; NA; NA; NA; NA; NA; NA; NA; NA; NA; NA; NA; NA; NA; NA; NA; NA; NA; NA; NA; NA; NA; NA; NA; NA; NA; NA; NA; NA; NA; NA; NA; NA; NA; NA; NA; NA; NA; NA; NA; NA; NA; NA; NA; NA; NA; NA; NA
K04654	194	0.0220482	0.197129	1	3.96196	4.98438	hydrogenase expression/formation protein HypD; Unclassified; Genetic Information Processing; Protein folding and associated processing; NA; NA; NA; NA; NA; NA; NA; NA; NA; NA; NA; NA; NA; NA; NA; NA; NA; NA; NA; NA; NA; NA; NA; NA; NA; NA; NA; NA; NA; NA; NA; NA; NA; NA; NA; NA; NA; NA; NA; NA; NA; NA; NA; NA; NA; NA; NA; NA; NA; NA; NA; NA; NA; NA
K07636	194	0.0220482	0.197129	1	7.01381	8.01017	two-component system, OmpR family, phosphate regulon sensor histidine kinase PhoR [EC:2.7.13.3]; Metabolism; Enzyme Families; Protein kinases; Environmental Information Processing; Signal Transduction; Two-component system; NA; NA; NA; NA; NA; NA; NA; NA; NA; NA; NA; NA; NA; NA; NA; NA; NA; NA; NA; NA; NA; NA; NA; NA; NA; NA; NA; NA; NA; NA; NA; NA; NA; NA; NA; NA; NA; NA; NA; NA; NA; NA; NA; NA;…
K02109	195	0.0231995	0.199412	1	7.17587	8.15156	F-type H+-transporting ATPase subunit b [EC:3.6.3.14]; Metabolism; Energy Metabolism; Photosynthesis proteins; Metabolism; Energy Metabolism; Oxidative phosphorylation; Metabolism; Energy Metabolism; Photosynthesis; NA; NA; NA; NA; NA; NA; NA; NA; NA; NA; NA; NA; NA; NA; NA; NA; NA; NA; NA; NA; NA; NA; NA; NA; NA; NA; NA; NA; NA; NA; NA; NA; NA; NA; NA; NA; NA; NA; NA; NA; NA; NA; NA; NA; NA; NA;…
K00998	195	0.0231995	0.199412	1	6.60695	7.61844	phosphatidylserine synthase [EC:2.7.8.8]; Metabolism; Lipid Metabolism; Glycerophospholipid metabolism; Metabolism; Amino Acid Metabolism; Glycine, serine and threonine metabolism; NA; NA; NA; NA; NA; NA; NA; NA; NA; NA; NA; NA; NA; NA; NA; NA; NA; NA; NA; NA; NA; NA; NA; NA; NA; NA; NA; NA; NA; NA; NA; NA; NA; NA; NA; NA; NA; NA; NA; NA; NA; NA; NA; NA; NA; NA; NA; NA; NA; NA; NA
K00991	195	0.0231995	0.199412	1	7.48129	8.51501	2-C-methyl-D-erythritol 4-phosphate cytidylyltransferase [EC:2.7.7.60]; Metabolism; Metabolism of Terpenoids and Polyketides; Terpenoid backbone biosynthesis; NA; NA; NA; NA; NA; NA; NA; NA; NA; NA; NA; NA; NA; NA; NA; NA; NA; NA; NA; NA; NA; NA; NA; NA; NA; NA; NA; NA; NA; NA; NA; NA; NA; NA; NA; NA; NA; NA; NA; NA; NA; NA; NA; NA; NA; NA; NA; NA; NA; NA; NA; NA; NA; NA
K03466	195	0.0231995	0.199412	1	7.02969	8.02906	DNA segregation ATPase FtsK/SpoIIIE, S-DNA-T family; Genetic Information Processing; Replication and Repair; Chromosome; NA; NA; NA; NA; NA; NA; NA; NA; NA; NA; NA; NA; NA; NA; NA; NA; NA; NA; NA; NA; NA; NA; NA; NA; NA; NA; NA; NA; NA; NA; NA; NA; NA; NA; NA; NA; NA; NA; NA; NA; NA; NA; NA; NA; NA; NA; NA; NA; NA; NA; NA; NA; NA; NA
K01662	195	0.0231995	0.199412	1	7.0387	8.01094	1-deoxy-D-xylulose-5-phosphate synthase [EC:2.2.1.7]; Metabolism; Metabolism of Terpenoids and Polyketides; Terpenoid backbone biosynthesis; NA; NA; NA; NA; NA; NA; NA; NA; NA; NA; NA; NA; NA; NA; NA; NA; NA; NA; NA; NA; NA; NA; NA; NA; NA; NA; NA; NA; NA; NA; NA; NA; NA; NA; NA; NA; NA; NA; NA; NA; NA; NA; NA; NA; NA; NA; NA; NA; NA; NA; NA; NA; NA; NA
K07095	195	0.0231995	0.199412	1	7.79294	8.80021	None; Unclassified; Poorly Characterized; General function prediction only; NA; NA; NA; NA; NA; NA; NA; NA; NA; NA; NA; NA; NA; NA; NA; NA; NA; NA; NA; NA; NA; NA; NA; NA; NA; NA; NA; NA; NA; NA; NA; NA; NA; NA; NA; NA; NA; NA; NA; NA; NA; NA; NA; NA; NA; NA; NA; NA; NA; NA; NA; NA; NA; NA
K00812	195	0.0231995	0.199412	1	5.57713	6.7959	aspartate aminotransferase [EC:2.6.1.1]; Metabolism; Biosynthesis of Other Secondary Metabolites; Isoquinoline alkaloid biosynthesis; Metabolism; Amino Acid Metabolism; Cysteine and methionine metabolism; Metabolism; Energy Metabolism; Carbon fixation in photosynthetic organisms; Metabolism; Biosynthesis of Other Secondary Metabolites; Tropane, piperidine and pyridine alkaloid biosynthesis; Metab…
K00655	195	0.0231995	0.199412	1	7.45142	8.45285	1-acyl-sn-glycerol-3-phosphate acyltransferase [EC:2.3.1.51]; Metabolism; Lipid Metabolism; Glycerophospholipid metabolism; Metabolism; Lipid Metabolism; Glycerolipid metabolism; Metabolism; Lipid Metabolism; Lipid biosynthesis proteins; NA; NA; NA; NA; NA; NA; NA; NA; NA; NA; NA; NA; NA; NA; NA; NA; NA; NA; NA; NA; NA; NA; NA; NA; NA; NA; NA; NA; NA; NA; NA; NA; NA; NA; NA; NA; NA; NA; NA; NA; N…
K09815	195	0.0231995	0.199412	1	5.81533	6.77732	zinc transport system substrate-binding protein; Environmental Information Processing; Membrane Transport; ABC transporters; Environmental Information Processing; Membrane Transport; Transporters; NA; NA; NA; NA; NA; NA; NA; NA; NA; NA; NA; NA; NA; NA; NA; NA; NA; NA; NA; NA; NA; NA; NA; NA; NA; NA; NA; NA; NA; NA; NA; NA; NA; NA; NA; NA; NA; NA; NA; NA; NA; NA; NA; NA; NA; NA; NA; NA; NA; NA; NA
K02040	195	0.0231995	0.199412	1	7.12761	8.11679	phosphate transport system substrate-binding protein; Environmental Information Processing; Membrane Transport; ABC transporters; Environmental Information Processing; Membrane Transport; Transporters; Human Diseases; Infectious Diseases; Tuberculosis; Environmental Information Processing; Signal Transduction; Two-component system; NA; NA; NA; NA; NA; NA; NA; NA; NA; NA; NA; NA; NA; NA; NA; NA; N…
K01785	195	0.0231995	0.199412	1	7.06171	8.03185	aldose 1-epimerase [EC:5.1.3.3]; Metabolism; Carbohydrate Metabolism; Glycolysis / Gluconeogenesis; NA; NA; NA; NA; NA; NA; NA; NA; NA; NA; NA; NA; NA; NA; NA; NA; NA; NA; NA; NA; NA; NA; NA; NA; NA; NA; NA; NA; NA; NA; NA; NA; NA; NA; NA; NA; NA; NA; NA; NA; NA; NA; NA; NA; NA; NA; NA; NA; NA; NA; NA; NA; NA; NA
K07007	195	0.0231995	0.199412	1	7.40176	8.39918	None; Unclassified; Poorly Characterized; General function prediction only; NA; NA; NA; NA; NA; NA; NA; NA; NA; NA; NA; NA; NA; NA; NA; NA; NA; NA; NA; NA; NA; NA; NA; NA; NA; NA; NA; NA; NA; NA; NA; NA; NA; NA; NA; NA; NA; NA; NA; NA; NA; NA; NA; NA; NA; NA; NA; NA; NA; NA; NA; NA; NA; NA
K02113	195	0.0231995	0.199412	1	7.10336	8.10132	F-type H+-transporting ATPase subunit delta [EC:3.6.3.14]; Metabolism; Energy Metabolism; Photosynthesis proteins; Metabolism; Energy Metabolism; Oxidative phosphorylation; Metabolism; Energy Metabolism; Photosynthesis; NA; NA; NA; NA; NA; NA; NA; NA; NA; NA; NA; NA; NA; NA; NA; NA; NA; NA; NA; NA; NA; NA; NA; NA; NA; NA; NA; NA; NA; NA; NA; NA; NA; NA; NA; NA; NA; NA; NA; NA; NA; NA; NA; NA; NA;…
K08301	195	0.0231995	0.199412	1	6.59768	7.62836	ribonuclease G [EC:3.1.26.-]; Genetic Information Processing; Translation; Ribosome Biogenesis; NA; NA; NA; NA; NA; NA; NA; NA; NA; NA; NA; NA; NA; NA; NA; NA; NA; NA; NA; NA; NA; NA; NA; NA; NA; NA; NA; NA; NA; NA; NA; NA; NA; NA; NA; NA; NA; NA; NA; NA; NA; NA; NA; NA; NA; NA; NA; NA; NA; NA; NA; NA; NA; NA
K01692	195	0.0231995	0.199412	1	4.20723	5.08224	enoyl-CoA hydratase [EC:4.2.1.17]; Metabolism; Metabolism of Terpenoids and Polyketides; Limonene and pinene degradation; Metabolism; Xenobiotics Biodegradation and Metabolism; Caprolactam degradation; Metabolism; Carbohydrate Metabolism; Butanoate metabolism; Metabolism; Xenobiotics Biodegradation and Metabolism; Benzoate degradation; Metabolism; Lipid Metabolism; Fatty acid metabolism; Metaboli…
K01992	195	0.0231995	0.199412	1	8.01924	8.9759	ABC-2 type transport system permease protein; Environmental Information Processing; Membrane Transport; Transporters; NA; NA; NA; NA; NA; NA; NA; NA; NA; NA; NA; NA; NA; NA; NA; NA; NA; NA; NA; NA; NA; NA; NA; NA; NA; NA; NA; NA; NA; NA; NA; NA; NA; NA; NA; NA; NA; NA; NA; NA; NA; NA; NA; NA; NA; NA; NA; NA; NA; NA; NA; NA; NA; NA
K03340	195	0.0231995	0.199412	1	6.4407	7.48119	diaminopimelate dehydrogenase [EC:1.4.1.16]; Metabolism; Amino Acid Metabolism; Lysine biosynthesis; NA; NA; NA; NA; NA; NA; NA; NA; NA; NA; NA; NA; NA; NA; NA; NA; NA; NA; NA; NA; NA; NA; NA; NA; NA; NA; NA; NA; NA; NA; NA; NA; NA; NA; NA; NA; NA; NA; NA; NA; NA; NA; NA; NA; NA; NA; NA; NA; NA; NA; NA; NA; NA; NA
K00788	195	0.0231995	0.199412	1	7.06985	8.06847	thiamine-phosphate pyrophosphorylase [EC:2.5.1.3]; Metabolism; Metabolism of Cofactors and Vitamins; Thiamine metabolism; NA; NA; NA; NA; NA; NA; NA; NA; NA; NA; NA; NA; NA; NA; NA; NA; NA; NA; NA; NA; NA; NA; NA; NA; NA; NA; NA; NA; NA; NA; NA; NA; NA; NA; NA; NA; NA; NA; NA; NA; NA; NA; NA; NA; NA; NA; NA; NA; NA; NA; NA; NA; NA; NA
K03665	195	0.0231995	0.199412	1	6.94458	7.92391	GTP-binding protein HflX; Unclassified; Poorly Characterized; General function prediction only; NA; NA; NA; NA; NA; NA; NA; NA; NA; NA; NA; NA; NA; NA; NA; NA; NA; NA; NA; NA; NA; NA; NA; NA; NA; NA; NA; NA; NA; NA; NA; NA; NA; NA; NA; NA; NA; NA; NA; NA; NA; NA; NA; NA; NA; NA; NA; NA; NA; NA; NA; NA; NA; NA
K09817	195.5	0.0237911	0.200776	1	5.7878	6.783	zinc transport system ATP-binding protein [EC:3.6.3.-]; Environmental Information Processing; Membrane Transport; ABC transporters; Environmental Information Processing; Membrane Transport; Transporters; NA; NA; NA; NA; NA; NA; NA; NA; NA; NA; NA; NA; NA; NA; NA; NA; NA; NA; NA; NA; NA; NA; NA; NA; NA; NA; NA; NA; NA; NA; NA; NA; NA; NA; NA; NA; NA; NA; NA; NA; NA; NA; NA; NA; NA; NA; NA; NA; NA;…
K00560	196	0.0243992	0.200776	1	6.71442	7.69708	thymidylate synthase [EC:2.1.1.45]; Metabolism; Metabolism of Cofactors and Vitamins; One carbon pool by folate; Metabolism; Nucleotide Metabolism; Pyrimidine metabolism; NA; NA; NA; NA; NA; NA; NA; NA; NA; NA; NA; NA; NA; NA; NA; NA; NA; NA; NA; NA; NA; NA; NA; NA; NA; NA; NA; NA; NA; NA; NA; NA; NA; NA; NA; NA; NA; NA; NA; NA; NA; NA; NA; NA; NA; NA; NA; NA; NA; NA; NA
K00831	196	0.0244026	0.200776	1	6.97824	7.95307	phosphoserine aminotransferase [EC:2.6.1.52]; Metabolism; Amino Acid Metabolism; Amino acid related enzymes; Metabolism; Amino Acid Metabolism; Glycine, serine and threonine metabolism; Metabolism; Energy Metabolism; Methane metabolism; Metabolism; Metabolism of Cofactors and Vitamins; Vitamin B6 metabolism; NA; NA; NA; NA; NA; NA; NA; NA; NA; NA; NA; NA; NA; NA; NA; NA; NA; NA; NA; NA; NA; NA; N…
K06201	196	0.0244026	0.200776	1	6.33708	7.33224	copper homeostasis protein; Unclassified; Cellular Processes and Signaling; Inorganic ion transport and metabolism; NA; NA; NA; NA; NA; NA; NA; NA; NA; NA; NA; NA; NA; NA; NA; NA; NA; NA; NA; NA; NA; NA; NA; NA; NA; NA; NA; NA; NA; NA; NA; NA; NA; NA; NA; NA; NA; NA; NA; NA; NA; NA; NA; NA; NA; NA; NA; NA; NA; NA; NA; NA; NA; NA
K02334	196	0.0244026	0.200776	1	5.23313	6.37535	DNA polymerase bacteriophage-type [EC:2.7.7.7]; Unclassified; Genetic Information Processing; Replication, recombination and repair proteins; NA; NA; NA; NA; NA; NA; NA; NA; NA; NA; NA; NA; NA; NA; NA; NA; NA; NA; NA; NA; NA; NA; NA; NA; NA; NA; NA; NA; NA; NA; NA; NA; NA; NA; NA; NA; NA; NA; NA; NA; NA; NA; NA; NA; NA; NA; NA; NA; NA; NA; NA; NA; NA; NA
K00876	196	0.0244026	0.200776	1	7.48484	8.52392	uridine kinase [EC:2.7.1.48]; Metabolism; Nucleotide Metabolism; Pyrimidine metabolism; Metabolism; Xenobiotics Biodegradation and Metabolism; Drug metabolism - other enzymes; NA; NA; NA; NA; NA; NA; NA; NA; NA; NA; NA; NA; NA; NA; NA; NA; NA; NA; NA; NA; NA; NA; NA; NA; NA; NA; NA; NA; NA; NA; NA; NA; NA; NA; NA; NA; NA; NA; NA; NA; NA; NA; NA; NA; NA; NA; NA; NA; NA; NA; NA
K03544	196	0.0244026	0.200776	1	7.28986	8.28704	ATP-dependent Clp protease ATP-binding subunit ClpX; Genetic Information Processing; Folding, Sorting and Degradation; Chaperones and folding catalysts; Cellular Processes; Cell Growth and Death; Cell cycle - Caulobacter; NA; NA; NA; NA; NA; NA; NA; NA; NA; NA; NA; NA; NA; NA; NA; NA; NA; NA; NA; NA; NA; NA; NA; NA; NA; NA; NA; NA; NA; NA; NA; NA; NA; NA; NA; NA; NA; NA; NA; NA; NA; NA; NA; NA; N…
K03524	196	0.0244026	0.200776	1	7.1704	8.14365	BirA family transcriptional regulator, biotin operon repressor / biotin-[acetyl-CoA-carboxylase] ligase [EC:6.3.4.15]; Metabolism; Metabolism of Cofactors and Vitamins; Biotin metabolism; Genetic Information Processing; Transcription; Transcription factors; NA; NA; NA; NA; NA; NA; NA; NA; NA; NA; NA; NA; NA; NA; NA; NA; NA; NA; NA; NA; NA; NA; NA; NA; NA; NA; NA; NA; NA; NA; NA; NA; NA; NA; NA; N…
K03296	196	0.0244026	0.200776	1	7.03179	8.14235	hydrophobic/amphiphilic exporter-1 (mainly G- bacteria), HAE1 family; Unclassified; Cellular Processes and Signaling; Other ion-coupled transporters; NA; NA; NA; NA; NA; NA; NA; NA; NA; NA; NA; NA; NA; NA; NA; NA; NA; NA; NA; NA; NA; NA; NA; NA; NA; NA; NA; NA; NA; NA; NA; NA; NA; NA; NA; NA; NA; NA; NA; NA; NA; NA; NA; NA; NA; NA; NA; NA; NA; NA; NA; NA; NA; NA
K09816	196	0.0244026	0.200776	1	5.70067	6.68225	zinc transport system permease protein; Environmental Information Processing; Membrane Transport; ABC transporters; Environmental Information Processing; Membrane Transport; Transporters; NA; NA; NA; NA; NA; NA; NA; NA; NA; NA; NA; NA; NA; NA; NA; NA; NA; NA; NA; NA; NA; NA; NA; NA; NA; NA; NA; NA; NA; NA; NA; NA; NA; NA; NA; NA; NA; NA; NA; NA; NA; NA; NA; NA; NA; NA; NA; NA; NA; NA; NA
K01610	196	0.0244026	0.200776	1	6.67317	7.6684	phosphoenolpyruvate carboxykinase (ATP) [EC:4.1.1.49]; Metabolism; Carbohydrate Metabolism; Citrate cycle (TCA cycle); Metabolism; Carbohydrate Metabolism; Glycolysis / Gluconeogenesis; Metabolism; Carbohydrate Metabolism; Pyruvate metabolism; Metabolism; Energy Metabolism; Carbon fixation in photosynthetic organisms; NA; NA; NA; NA; NA; NA; NA; NA; NA; NA; NA; NA; NA; NA; NA; NA; NA; NA; NA; NA;…
K01613	196	0.0244026	0.200776	1	6.5859	7.59893	phosphatidylserine decarboxylase [EC:4.1.1.65]; Metabolism; Lipid Metabolism; Glycerophospholipid metabolism; NA; NA; NA; NA; NA; NA; NA; NA; NA; NA; NA; NA; NA; NA; NA; NA; NA; NA; NA; NA; NA; NA; NA; NA; NA; NA; NA; NA; NA; NA; NA; NA; NA; NA; NA; NA; NA; NA; NA; NA; NA; NA; NA; NA; NA; NA; NA; NA; NA; NA; NA; NA; NA; NA
K00762	196	0.0244026	0.200776	1	7.25743	8.22551	orotate phosphoribosyltransferase [EC:2.4.2.10]; Metabolism; Nucleotide Metabolism; Pyrimidine metabolism; NA; NA; NA; NA; NA; NA; NA; NA; NA; NA; NA; NA; NA; NA; NA; NA; NA; NA; NA; NA; NA; NA; NA; NA; NA; NA; NA; NA; NA; NA; NA; NA; NA; NA; NA; NA; NA; NA; NA; NA; NA; NA; NA; NA; NA; NA; NA; NA; NA; NA; NA; NA; NA; NA
K00764	196	0.0244026	0.200776	1	7.22284	8.19852	amidophosphoribosyltransferase [EC:2.4.2.14]; Metabolism; Enzyme Families; Peptidases; Metabolism; Amino Acid Metabolism; Alanine, aspartate and glutamate metabolism; Metabolism; Nucleotide Metabolism; Purine metabolism; NA; NA; NA; NA; NA; NA; NA; NA; NA; NA; NA; NA; NA; NA; NA; NA; NA; NA; NA; NA; NA; NA; NA; NA; NA; NA; NA; NA; NA; NA; NA; NA; NA; NA; NA; NA; NA; NA; NA; NA; NA; NA; NA; NA; NA…
K03152	196	0.0244026	0.200776	1	6.87147	7.86624	4-methyl-5(b-hydroxyethyl)-thiazole monophosphate biosynthesis; Metabolism; Enzyme Families; Peptidases; NA; NA; NA; NA; NA; NA; NA; NA; NA; NA; NA; NA; NA; NA; NA; NA; NA; NA; NA; NA; NA; NA; NA; NA; NA; NA; NA; NA; NA; NA; NA; NA; NA; NA; NA; NA; NA; NA; NA; NA; NA; NA; NA; NA; NA; NA; NA; NA; NA; NA; NA; NA; NA; NA
K02111	196	0.0244026	0.200776	1	7.13119	8.09908	F-type H+-transporting ATPase subunit alpha [EC:3.6.3.14]; Metabolism; Energy Metabolism; Photosynthesis proteins; Metabolism; Energy Metabolism; Oxidative phosphorylation; Metabolism; Energy Metabolism; Photosynthesis; NA; NA; NA; NA; NA; NA; NA; NA; NA; NA; NA; NA; NA; NA; NA; NA; NA; NA; NA; NA; NA; NA; NA; NA; NA; NA; NA; NA; NA; NA; NA; NA; NA; NA; NA; NA; NA; NA; NA; NA; NA; NA; NA; NA; NA;…
K01529	196	0.0244026	0.200776	1	2.00919	3.24459	None; Unclassified; Metabolism; Others; NA; NA; NA; NA; NA; NA; NA; NA; NA; NA; NA; NA; NA; NA; NA; NA; NA; NA; NA; NA; NA; NA; NA; NA; NA; NA; NA; NA; NA; NA; NA; NA; NA; NA; NA; NA; NA; NA; NA; NA; NA; NA; NA; NA; NA; NA; NA; NA; NA; NA; NA; NA; NA; NA
K08884	196	0.0244026	0.200776	1	7.11788	8.12932	serine/threonine protein kinase, bacterial [EC:2.7.11.1]; Metabolism; Enzyme Families; Protein kinases; NA; NA; NA; NA; NA; NA; NA; NA; NA; NA; NA; NA; NA; NA; NA; NA; NA; NA; NA; NA; NA; NA; NA; NA; NA; NA; NA; NA; NA; NA; NA; NA; NA; NA; NA; NA; NA; NA; NA; NA; NA; NA; NA; NA; NA; NA; NA; NA; NA; NA; NA; NA; NA; NA
K06153	196	0.0244026	0.200776	1	7.22714	8.2183	undecaprenyl-diphosphatase [EC:3.6.1.27]; Metabolism; Glycan Biosynthesis and Metabolism; Peptidoglycan biosynthesis; NA; NA; NA; NA; NA; NA; NA; NA; NA; NA; NA; NA; NA; NA; NA; NA; NA; NA; NA; NA; NA; NA; NA; NA; NA; NA; NA; NA; NA; NA; NA; NA; NA; NA; NA; NA; NA; NA; NA; NA; NA; NA; NA; NA; NA; NA; NA; NA; NA; NA; NA; NA; NA; NA
K01507	196	0.0244026	0.200776	1	7.32154	8.30754	inorganic pyrophosphatase [EC:3.6.1.1]; Metabolism; Energy Metabolism; Oxidative phosphorylation; NA; NA; NA; NA; NA; NA; NA; NA; NA; NA; NA; NA; NA; NA; NA; NA; NA; NA; NA; NA; NA; NA; NA; NA; NA; NA; NA; NA; NA; NA; NA; NA; NA; NA; NA; NA; NA; NA; NA; NA; NA; NA; NA; NA; NA; NA; NA; NA; NA; NA; NA; NA; NA; NA
K03750	196	0.0244026	0.200776	1	4.631	5.73076	molybdopterin biosynthesis protein MoeA; Unclassified; Metabolism; Metabolism of cofactors and vitamins; NA; NA; NA; NA; NA; NA; NA; NA; NA; NA; NA; NA; NA; NA; NA; NA; NA; NA; NA; NA; NA; NA; NA; NA; NA; NA; NA; NA; NA; NA; NA; NA; NA; NA; NA; NA; NA; NA; NA; NA; NA; NA; NA; NA; NA; NA; NA; NA; NA; NA; NA; NA; NA; NA
K01624	196	0.0244026	0.200776	1	7.65731	8.62426	fructose-bisphosphate aldolase, class II [EC:4.1.2.13]; Metabolism; Carbohydrate Metabolism; Pentose phosphate pathway; Metabolism; Carbohydrate Metabolism; Glycolysis / Gluconeogenesis; Metabolism; Carbohydrate Metabolism; Fructose and mannose metabolism; Metabolism; Energy Metabolism; Carbon fixation in photosynthetic organisms; Metabolism; Energy Metabolism; Methane metabolism; NA; NA; NA; NA;…
K03453	197	0.0256594	0.201698	1	6.34296	7.36251	bile acid:Na+ symporter, BASS family; Unclassified; Cellular Processes and Signaling; Other ion-coupled transporters; NA; NA; NA; NA; NA; NA; NA; NA; NA; NA; NA; NA; NA; NA; NA; NA; NA; NA; NA; NA; NA; NA; NA; NA; NA; NA; NA; NA; NA; NA; NA; NA; NA; NA; NA; NA; NA; NA; NA; NA; NA; NA; NA; NA; NA; NA; NA; NA; NA; NA; NA; NA; NA; NA
K07098	197	0.0256594	0.201698	1	7.68443	8.69557	None; Unclassified; Poorly Characterized; General function prediction only; NA; NA; NA; NA; NA; NA; NA; NA; NA; NA; NA; NA; NA; NA; NA; NA; NA; NA; NA; NA; NA; NA; NA; NA; NA; NA; NA; NA; NA; NA; NA; NA; NA; NA; NA; NA; NA; NA; NA; NA; NA; NA; NA; NA; NA; NA; NA; NA; NA; NA; NA; NA; NA; NA
K07137	197	0.0256594	0.201698	1	7.41486	8.39822	None; Unclassified; Poorly Characterized; General function prediction only; NA; NA; NA; NA; NA; NA; NA; NA; NA; NA; NA; NA; NA; NA; NA; NA; NA; NA; NA; NA; NA; NA; NA; NA; NA; NA; NA; NA; NA; NA; NA; NA; NA; NA; NA; NA; NA; NA; NA; NA; NA; NA; NA; NA; NA; NA; NA; NA; NA; NA; NA; NA; NA; NA
K02110	197	0.0256594	0.201698	1	7.21782	8.17599	F-type H+-transporting ATPase subunit c [EC:3.6.3.14]; Metabolism; Energy Metabolism; Photosynthesis proteins; Metabolism; Energy Metabolism; Oxidative phosphorylation; Metabolism; Energy Metabolism; Photosynthesis; NA; NA; NA; NA; NA; NA; NA; NA; NA; NA; NA; NA; NA; NA; NA; NA; NA; NA; NA; NA; NA; NA; NA; NA; NA; NA; NA; NA; NA; NA; NA; NA; NA; NA; NA; NA; NA; NA; NA; NA; NA; NA; NA; NA; NA; NA;…
K00615	197	0.0256594	0.201698	1	8.08171	9.05467	transketolase [EC:2.2.1.1]; Metabolism; Carbohydrate Metabolism; Pentose phosphate pathway; Metabolism; Energy Metabolism; Carbon fixation in photosynthetic organisms; Metabolism; Metabolism of Terpenoids and Polyketides; Biosynthesis of ansamycins; NA; NA; NA; NA; NA; NA; NA; NA; NA; NA; NA; NA; NA; NA; NA; NA; NA; NA; NA; NA; NA; NA; NA; NA; NA; NA; NA; NA; NA; NA; NA; NA; NA; NA; NA; NA; NA; N…
K00891	197	0.0256594	0.201698	1	7.30841	8.29357	shikimate kinase [EC:2.7.1.71]; Metabolism; Amino Acid Metabolism; Phenylalanine, tyrosine and tryptophan biosynthesis; NA; NA; NA; NA; NA; NA; NA; NA; NA; NA; NA; NA; NA; NA; NA; NA; NA; NA; NA; NA; NA; NA; NA; NA; NA; NA; NA; NA; NA; NA; NA; NA; NA; NA; NA; NA; NA; NA; NA; NA; NA; NA; NA; NA; NA; NA; NA; NA; NA; NA; NA; NA; NA; NA
K01462	197	0.0256594	0.201698	1	7.5622	8.55784	peptide deformylase [EC:3.5.1.88]; Unclassified; Metabolism; Others; NA; NA; NA; NA; NA; NA; NA; NA; NA; NA; NA; NA; NA; NA; NA; NA; NA; NA; NA; NA; NA; NA; NA; NA; NA; NA; NA; NA; NA; NA; NA; NA; NA; NA; NA; NA; NA; NA; NA; NA; NA; NA; NA; NA; NA; NA; NA; NA; NA; NA; NA; NA; NA; NA
K00928	197	0.0256594	0.201698	1	7.18724	8.16164	aspartate kinase [EC:2.7.2.4]; Metabolism; Amino Acid Metabolism; Cysteine and methionine metabolism; Metabolism; Amino Acid Metabolism; Lysine biosynthesis; Metabolism; Amino Acid Metabolism; Glycine, serine and threonine metabolism; NA; NA; NA; NA; NA; NA; NA; NA; NA; NA; NA; NA; NA; NA; NA; NA; NA; NA; NA; NA; NA; NA; NA; NA; NA; NA; NA; NA; NA; NA; NA; NA; NA; NA; NA; NA; NA; NA; NA; NA; NA; …
K01091	197	0.0256594	0.201698	1	7.93011	8.92478	phosphoglycolate phosphatase [EC:3.1.3.18]; Metabolism; Carbohydrate Metabolism; Glyoxylate and dicarboxylate metabolism; NA; NA; NA; NA; NA; NA; NA; NA; NA; NA; NA; NA; NA; NA; NA; NA; NA; NA; NA; NA; NA; NA; NA; NA; NA; NA; NA; NA; NA; NA; NA; NA; NA; NA; NA; NA; NA; NA; NA; NA; NA; NA; NA; NA; NA; NA; NA; NA; NA; NA; NA; NA; NA; NA
K03498	197	0.0256594	0.201698	1	7.6903	8.65272	trk system potassium uptake protein TrkH; Unclassified; Cellular Processes and Signaling; Other ion-coupled transporters; NA; NA; NA; NA; NA; NA; NA; NA; NA; NA; NA; NA; NA; NA; NA; NA; NA; NA; NA; NA; NA; NA; NA; NA; NA; NA; NA; NA; NA; NA; NA; NA; NA; NA; NA; NA; NA; NA; NA; NA; NA; NA; NA; NA; NA; NA; NA; NA; NA; NA; NA; NA; NA; NA
K07029	197	0.0256594	0.201698	1	7.73638	8.75149	None; Unclassified; Poorly Characterized; General function prediction only; NA; NA; NA; NA; NA; NA; NA; NA; NA; NA; NA; NA; NA; NA; NA; NA; NA; NA; NA; NA; NA; NA; NA; NA; NA; NA; NA; NA; NA; NA; NA; NA; NA; NA; NA; NA; NA; NA; NA; NA; NA; NA; NA; NA; NA; NA; NA; NA; NA; NA; NA; NA; NA; NA
K06215	197	0.0256594	0.201698	1	6.0518	7.15961	pyridoxine biosynthesis protein [EC:4.-.-.-]; Metabolism; Metabolism of Cofactors and Vitamins; Vitamin B6 metabolism; NA; NA; NA; NA; NA; NA; NA; NA; NA; NA; NA; NA; NA; NA; NA; NA; NA; NA; NA; NA; NA; NA; NA; NA; NA; NA; NA; NA; NA; NA; NA; NA; NA; NA; NA; NA; NA; NA; NA; NA; NA; NA; NA; NA; NA; NA; NA; NA; NA; NA; NA; NA; NA; NA
K06975	197	0.0256594	0.201698	1	4.08055	4.96922	None; Unclassified; Poorly Characterized; General function prediction only; NA; NA; NA; NA; NA; NA; NA; NA; NA; NA; NA; NA; NA; NA; NA; NA; NA; NA; NA; NA; NA; NA; NA; NA; NA; NA; NA; NA; NA; NA; NA; NA; NA; NA; NA; NA; NA; NA; NA; NA; NA; NA; NA; NA; NA; NA; NA; NA; NA; NA; NA; NA; NA; NA
K05366	197	0.0256594	0.201698	1	8.38028	9.40933	penicillin-binding protein 1A [EC:2.4.1.- 3.4.-.-]; Metabolism; Glycan Biosynthesis and Metabolism; Glycosyltransferases; Metabolism; Glycan Biosynthesis and Metabolism; Peptidoglycan biosynthesis; NA; NA; NA; NA; NA; NA; NA; NA; NA; NA; NA; NA; NA; NA; NA; NA; NA; NA; NA; NA; NA; NA; NA; NA; NA; NA; NA; NA; NA; NA; NA; NA; NA; NA; NA; NA; NA; NA; NA; NA; NA; NA; NA; NA; NA; NA; NA; NA; NA; NA; NA
K01990	197	0.0256594	0.201698	1	8.76614	9.74762	ABC-2 type transport system ATP-binding protein; Environmental Information Processing; Membrane Transport; Transporters; NA; NA; NA; NA; NA; NA; NA; NA; NA; NA; NA; NA; NA; NA; NA; NA; NA; NA; NA; NA; NA; NA; NA; NA; NA; NA; NA; NA; NA; NA; NA; NA; NA; NA; NA; NA; NA; NA; NA; NA; NA; NA; NA; NA; NA; NA; NA; NA; NA; NA; NA; NA; NA; NA
K02190	197	0.0256594	0.201698	1	5.40937	6.44398	sirohydrochlorin cobaltochelatase [EC:4.99.1.3]; Metabolism; Metabolism of Cofactors and Vitamins; Porphyrin and chlorophyll metabolism; NA; NA; NA; NA; NA; NA; NA; NA; NA; NA; NA; NA; NA; NA; NA; NA; NA; NA; NA; NA; NA; NA; NA; NA; NA; NA; NA; NA; NA; NA; NA; NA; NA; NA; NA; NA; NA; NA; NA; NA; NA; NA; NA; NA; NA; NA; NA; NA; NA; NA; NA; NA; NA; NA
K03734	197	0.0256594	0.201698	1	7.21221	8.18201	thiamine biosynthesis lipoprotein; Unclassified; Metabolism; Metabolism of cofactors and vitamins; NA; NA; NA; NA; NA; NA; NA; NA; NA; NA; NA; NA; NA; NA; NA; NA; NA; NA; NA; NA; NA; NA; NA; NA; NA; NA; NA; NA; NA; NA; NA; NA; NA; NA; NA; NA; NA; NA; NA; NA; NA; NA; NA; NA; NA; NA; NA; NA; NA; NA; NA; NA; NA; NA
K03074	197	0.0256594	0.201698	1	4.36622	5.37531	preprotein translocase subunit SecF; Environmental Information Processing; Membrane Transport; Secretion system; Genetic Information Processing; Folding, Sorting and Degradation; Protein export; Environmental Information Processing; Membrane Transport; Bacterial secretion system; NA; NA; NA; NA; NA; NA; NA; NA; NA; NA; NA; NA; NA; NA; NA; NA; NA; NA; NA; NA; NA; NA; NA; NA; NA; NA; NA; NA; NA; NA…
K02051	197	0.0256594	0.201698	1	7.39036	8.39365	sulfonate/nitrate/taurine transport system substrate-binding protein; Environmental Information Processing; Membrane Transport; ABC transporters; Environmental Information Processing; Membrane Transport; Transporters; NA; NA; NA; NA; NA; NA; NA; NA; NA; NA; NA; NA; NA; NA; NA; NA; NA; NA; NA; NA; NA; NA; NA; NA; NA; NA; NA; NA; NA; NA; NA; NA; NA; NA; NA; NA; NA; NA; NA; NA; NA; NA; NA; NA; NA; N…
K01243	197	0.0256594	0.201698	1	6.91858	7.89732	S-adenosylhomocysteine/5'-methylthioadenosine nucleosidase [EC:3.2.2.9]; Metabolism; Amino Acid Metabolism; Cysteine and methionine metabolism; NA; NA; NA; NA; NA; NA; NA; NA; NA; NA; NA; NA; NA; NA; NA; NA; NA; NA; NA; NA; NA; NA; NA; NA; NA; NA; NA; NA; NA; NA; NA; NA; NA; NA; NA; NA; NA; NA; NA; NA; NA; NA; NA; NA; NA; NA; NA; NA; NA; NA; NA; NA; NA; NA
K06890	197	0.0256594	0.201698	1	6.24059	7.19201	None; Unclassified; Poorly Characterized; General function prediction only; NA; NA; NA; NA; NA; NA; NA; NA; NA; NA; NA; NA; NA; NA; NA; NA; NA; NA; NA; NA; NA; NA; NA; NA; NA; NA; NA; NA; NA; NA; NA; NA; NA; NA; NA; NA; NA; NA; NA; NA; NA; NA; NA; NA; NA; NA; NA; NA; NA; NA; NA; NA; NA; NA
K00005	197	0.0256594	0.201698	1	5.22259	6.28545	glycerol dehydrogenase [EC:1.1.1.6]; Metabolism; Lipid Metabolism; Glycerolipid metabolism; NA; NA; NA; NA; NA; NA; NA; NA; NA; NA; NA; NA; NA; NA; NA; NA; NA; NA; NA; NA; NA; NA; NA; NA; NA; NA; NA; NA; NA; NA; NA; NA; NA; NA; NA; NA; NA; NA; NA; NA; NA; NA; NA; NA; NA; NA; NA; NA; NA; NA; NA; NA; NA; NA
K12960	197	0.0256594	0.201698	1	5.9297	6.94704	5-methylthioadenosine/S-adenosylhomocysteine deaminase [EC:3.5.4.- 3.5.4.28]; Unclassified; Metabolism; Nucleotide metabolism; NA; NA; NA; NA; NA; NA; NA; NA; NA; NA; NA; NA; NA; NA; NA; NA; NA; NA; NA; NA; NA; NA; NA; NA; NA; NA; NA; NA; NA; NA; NA; NA; NA; NA; NA; NA; NA; NA; NA; NA; NA; NA; NA; NA; NA; NA; NA; NA; NA; NA; NA; NA; NA; NA
K07483	197	0.0256594	0.201698	1	7.06607	8.13088	transposase; Unclassified; Genetic Information Processing; Replication, recombination and repair proteins; NA; NA; NA; NA; NA; NA; NA; NA; NA; NA; NA; NA; NA; NA; NA; NA; NA; NA; NA; NA; NA; NA; NA; NA; NA; NA; NA; NA; NA; NA; NA; NA; NA; NA; NA; NA; NA; NA; NA; NA; NA; NA; NA; NA; NA; NA; NA; NA; NA; NA; NA; NA; NA; NA
K01163	197.5	0.026305	0.2026	1	5.1985	6.15213	hypothetical protein; Unclassified; Poorly Characterized; Function unknown; NA; NA; NA; NA; NA; NA; NA; NA; NA; NA; NA; NA; NA; NA; NA; NA; NA; NA; NA; NA; NA; NA; NA; NA; NA; NA; NA; NA; NA; NA; NA; NA; NA; NA; NA; NA; NA; NA; NA; NA; NA; NA; NA; NA; NA; NA; NA; NA; NA; NA; NA; NA; NA; NA
K02108	198	0.0269719	0.2026	1	7.14851	8.09312	F-type H+-transporting ATPase subunit a [EC:3.6.3.14]; Genetic Information Processing; Folding, Sorting and Degradation; Chaperones and folding catalysts; Metabolism; Energy Metabolism; Photosynthesis proteins; Metabolism; Energy Metabolism; Oxidative phosphorylation; Metabolism; Energy Metabolism; Photosynthesis; NA; NA; NA; NA; NA; NA; NA; NA; NA; NA; NA; NA; NA; NA; NA; NA; NA; NA; NA; NA; NA;…
K03564	198	0.0269719	0.2026	1	6.57329	7.53324	peroxiredoxin Q/BCP [EC:1.11.1.15]; Unclassified; Genetic Information Processing; Protein folding and associated processing; NA; NA; NA; NA; NA; NA; NA; NA; NA; NA; NA; NA; NA; NA; NA; NA; NA; NA; NA; NA; NA; NA; NA; NA; NA; NA; NA; NA; NA; NA; NA; NA; NA; NA; NA; NA; NA; NA; NA; NA; NA; NA; NA; NA; NA; NA; NA; NA; NA; NA; NA; NA; NA; NA
K07150	198	0.0269719	0.2026	1	4.87158	5.86897	None; Unclassified; Poorly Characterized; General function prediction only; NA; NA; NA; NA; NA; NA; NA; NA; NA; NA; NA; NA; NA; NA; NA; NA; NA; NA; NA; NA; NA; NA; NA; NA; NA; NA; NA; NA; NA; NA; NA; NA; NA; NA; NA; NA; NA; NA; NA; NA; NA; NA; NA; NA; NA; NA; NA; NA; NA; NA; NA; NA; NA; NA
K07301	198	0.0269719	0.2026	1	6.7033	7.70802	inner membrane protein; Unclassified; Cellular Processes and Signaling; Other ion-coupled transporters; NA; NA; NA; NA; NA; NA; NA; NA; NA; NA; NA; NA; NA; NA; NA; NA; NA; NA; NA; NA; NA; NA; NA; NA; NA; NA; NA; NA; NA; NA; NA; NA; NA; NA; NA; NA; NA; NA; NA; NA; NA; NA; NA; NA; NA; NA; NA; NA; NA; NA; NA; NA; NA; NA
K00018	198	0.0269719	0.2026	1	6.5599	7.58722	glycerate dehydrogenase [EC:1.1.1.29]; Metabolism; Carbohydrate Metabolism; Glyoxylate and dicarboxylate metabolism; Metabolism; Amino Acid Metabolism; Glycine, serine and threonine metabolism; Metabolism; Energy Metabolism; Methane metabolism; NA; NA; NA; NA; NA; NA; NA; NA; NA; NA; NA; NA; NA; NA; NA; NA; NA; NA; NA; NA; NA; NA; NA; NA; NA; NA; NA; NA; NA; NA; NA; NA; NA; NA; NA; NA; NA; NA; NA…
K01011	198	0.0269719	0.2026	1	3.79357	4.57926	thiosulfate/3-mercaptopyruvate sulfurtransferase [EC:2.8.1.1 2.8.1.2]; 3-mercaptopyruvate sulfurtransferase [EC:2.8.1.2]; Metabolism; Amino Acid Metabolism; Cysteine and methionine metabolism; Genetic Information Processing; Folding, Sorting and Degradation; Sulfur relay system; NA; NA; NA; NA; NA; NA; NA; NA; NA; NA; NA; NA; NA; NA; NA; NA; NA; NA; NA; NA; NA; NA; NA; NA; NA; NA; NA; NA; NA; NA;…
K00059	198	0.0269719	0.2026	1	8.15594	9.13171	3-oxoacyl-[acyl-carrier protein] reductase [EC:1.1.1.100]; Metabolism; Lipid Metabolism; Fatty acid biosynthesis; Metabolism; Lipid Metabolism; Lipid biosynthesis proteins; Metabolism; Lipid Metabolism; Biosynthesis of unsaturated fatty acids; NA; NA; NA; NA; NA; NA; NA; NA; NA; NA; NA; NA; NA; NA; NA; NA; NA; NA; NA; NA; NA; NA; NA; NA; NA; NA; NA; NA; NA; NA; NA; NA; NA; NA; NA; NA; NA; NA; NA;…
K00949	198	0.0269719	0.2026	1	6.85513	7.8375	thiamine pyrophosphokinase [EC:2.7.6.2]; Metabolism; Metabolism of Cofactors and Vitamins; Thiamine metabolism; NA; NA; NA; NA; NA; NA; NA; NA; NA; NA; NA; NA; NA; NA; NA; NA; NA; NA; NA; NA; NA; NA; NA; NA; NA; NA; NA; NA; NA; NA; NA; NA; NA; NA; NA; NA; NA; NA; NA; NA; NA; NA; NA; NA; NA; NA; NA; NA; NA; NA; NA; NA; NA; NA
K01835	198	0.0269719	0.2026	1	3.76362	4.7914	phosphoglucomutase [EC:5.4.2.2]; Metabolism; Carbohydrate Metabolism; Pentose phosphate pathway; Metabolism; Nucleotide Metabolism; Purine metabolism; Metabolism; Biosynthesis of Other Secondary Metabolites; Streptomycin biosynthesis; Metabolism; Carbohydrate Metabolism; Starch and sucrose metabolism; Metabolism; Carbohydrate Metabolism; Glycolysis / Gluconeogenesis; Metabolism; Carbohydrate Meta…
K03652	198	0.0269719	0.2026	1	3.53042	4.75425	DNA-3-methyladenine glycosylase [EC:3.2.2.21]; Genetic Information Processing; Replication and Repair; Base excision repair; Genetic Information Processing; Replication and Repair; DNA repair and recombination proteins; NA; NA; NA; NA; NA; NA; NA; NA; NA; NA; NA; NA; NA; NA; NA; NA; NA; NA; NA; NA; NA; NA; NA; NA; NA; NA; NA; NA; NA; NA; NA; NA; NA; NA; NA; NA; NA; NA; NA; NA; NA; NA; NA; NA; NA;…
K07107	198	0.0269719	0.2026	1	7.26108	8.29072	acyl-CoA thioester hydrolase [EC:3.1.2.-]; Unclassified; Poorly Characterized; General function prediction only; NA; NA; NA; NA; NA; NA; NA; NA; NA; NA; NA; NA; NA; NA; NA; NA; NA; NA; NA; NA; NA; NA; NA; NA; NA; NA; NA; NA; NA; NA; NA; NA; NA; NA; NA; NA; NA; NA; NA; NA; NA; NA; NA; NA; NA; NA; NA; NA; NA; NA; NA; NA; NA; NA
K04759	198	0.0269719	0.2026	1	7.49616	8.50718	ferrous iron transport protein B; Unclassified; Cellular Processes and Signaling; Other transporters; NA; NA; NA; NA; NA; NA; NA; NA; NA; NA; NA; NA; NA; NA; NA; NA; NA; NA; NA; NA; NA; NA; NA; NA; NA; NA; NA; NA; NA; NA; NA; NA; NA; NA; NA; NA; NA; NA; NA; NA; NA; NA; NA; NA; NA; NA; NA; NA; NA; NA; NA; NA; NA; NA
K01714	198	0.0269719	0.2026	1	7.62396	8.59698	dihydrodipicolinate synthase [EC:4.2.1.52]; Metabolism; Amino Acid Metabolism; Lysine biosynthesis; NA; NA; NA; NA; NA; NA; NA; NA; NA; NA; NA; NA; NA; NA; NA; NA; NA; NA; NA; NA; NA; NA; NA; NA; NA; NA; NA; NA; NA; NA; NA; NA; NA; NA; NA; NA; NA; NA; NA; NA; NA; NA; NA; NA; NA; NA; NA; NA; NA; NA; NA; NA; NA; NA
K01524	198	0.0269719	0.2026	1	7.0368	8.01841	guanosine-5'-triphosphate,3'-diphosphate pyrophosphatase [EC:3.6.1.40]; exopolyphosphatase / guanosine-5'-triphosphate,3'-diphosphate pyrophosphatase [EC:3.6.1.11 3.6.1.40]; Metabolism; Nucleotide Metabolism; Purine metabolism; NA; NA; NA; NA; NA; NA; NA; NA; NA; NA; NA; NA; NA; NA; NA; NA; NA; NA; NA; NA; NA; NA; NA; NA; NA; NA; NA; NA; NA; NA; NA; NA; NA; NA; NA; NA; NA; NA; NA; NA; NA; NA; NA;…
K03386	198	0.0269719	0.2026	1	6.0915	7.16422	peroxiredoxin (alkyl hydroperoxide reductase subunit C) [EC:1.11.1.15]; Unclassified; Genetic Information Processing; Protein folding and associated processing; NA; NA; NA; NA; NA; NA; NA; NA; NA; NA; NA; NA; NA; NA; NA; NA; NA; NA; NA; NA; NA; NA; NA; NA; NA; NA; NA; NA; NA; NA; NA; NA; NA; NA; NA; NA; NA; NA; NA; NA; NA; NA; NA; NA; NA; NA; NA; NA; NA; NA; NA; NA; NA; NA
K00640	198	0.0269719	0.2026	1	6.98445	7.94328	serine O-acetyltransferase [EC:2.3.1.30]; Metabolism; Amino Acid Metabolism; Cysteine and methionine metabolism; Metabolism; Energy Metabolism; Sulfur metabolism; NA; NA; NA; NA; NA; NA; NA; NA; NA; NA; NA; NA; NA; NA; NA; NA; NA; NA; NA; NA; NA; NA; NA; NA; NA; NA; NA; NA; NA; NA; NA; NA; NA; NA; NA; NA; NA; NA; NA; NA; NA; NA; NA; NA; NA; NA; NA; NA; NA; NA; NA
K01915	198	0.0269719	0.2026	1	7.98597	8.98148	glutamine synthetase [EC:6.3.1.2]; Organismal Systems; Nervous System; Glutamatergic synapse; Environmental Information Processing; Signal Transduction; Two-component system; Metabolism; Amino Acid Metabolism; Arginine and proline metabolism; Metabolism; Amino Acid Metabolism; Alanine, aspartate and glutamate metabolism; Metabolism; Energy Metabolism; Nitrogen metabolism; NA; NA; NA; NA; NA; NA; …
K02919	198	0.0269719	0.2026	1	6.62752	7.5853	large subunit ribosomal protein L36; Genetic Information Processing; Translation; Ribosome; NA; NA; NA; NA; NA; NA; NA; NA; NA; NA; NA; NA; NA; NA; NA; NA; NA; NA; NA; NA; NA; NA; NA; NA; NA; NA; NA; NA; NA; NA; NA; NA; NA; NA; NA; NA; NA; NA; NA; NA; NA; NA; NA; NA; NA; NA; NA; NA; NA; NA; NA; NA; NA; NA
K03305	198	0.0269719	0.2026	1	5.82358	6.90706	proton-dependent oligopeptide transporter, POT family; Unclassified; Cellular Processes and Signaling; Other ion-coupled transporters; NA; NA; NA; NA; NA; NA; NA; NA; NA; NA; NA; NA; NA; NA; NA; NA; NA; NA; NA; NA; NA; NA; NA; NA; NA; NA; NA; NA; NA; NA; NA; NA; NA; NA; NA; NA; NA; NA; NA; NA; NA; NA; NA; NA; NA; NA; NA; NA; NA; NA; NA; NA; NA; NA
K01186	198	0.0269719	0.2026	1	5.30815	6.56164	sialidase-1 [EC:3.2.1.18]; Cellular Processes; Transport and Catabolism; Lysosome; Environmental Information Processing; Signaling Molecules and Interaction; Bacterial toxins; Metabolism; Lipid Metabolism; Sphingolipid metabolism; Metabolism; Glycan Biosynthesis and Metabolism; Other glycan degradation; NA; NA; NA; NA; NA; NA; NA; NA; NA; NA; NA; NA; NA; NA; NA; NA; NA; NA; NA; NA; NA; NA; NA; NA…
K01880	198	0.0269719	0.2026	1	6.80298	7.79388	glycyl-tRNA synthetase [EC:6.1.1.14]; Genetic Information Processing; Translation; Aminoacyl-tRNA biosynthesis; Metabolism; Amino Acid Metabolism; Amino acid related enzymes; NA; NA; NA; NA; NA; NA; NA; NA; NA; NA; NA; NA; NA; NA; NA; NA; NA; NA; NA; NA; NA; NA; NA; NA; NA; NA; NA; NA; NA; NA; NA; NA; NA; NA; NA; NA; NA; NA; NA; NA; NA; NA; NA; NA; NA; NA; NA; NA; NA; NA; NA
K03628	198	0.0269719	0.2026	1	6.60363	7.59578	transcription termination factor Rho; Genetic Information Processing; Transcription; Transcription machinery; Genetic Information Processing; Folding, Sorting and Degradation; RNA degradation; NA; NA; NA; NA; NA; NA; NA; NA; NA; NA; NA; NA; NA; NA; NA; NA; NA; NA; NA; NA; NA; NA; NA; NA; NA; NA; NA; NA; NA; NA; NA; NA; NA; NA; NA; NA; NA; NA; NA; NA; NA; NA; NA; NA; NA; NA; NA; NA; NA; NA; NA
K05970	198	0.0269719	0.2026	1	5.69407	6.83894	sialate O-acetylesterase [EC:3.1.1.53]; Unclassified; Metabolism; Others; NA; NA; NA; NA; NA; NA; NA; NA; NA; NA; NA; NA; NA; NA; NA; NA; NA; NA; NA; NA; NA; NA; NA; NA; NA; NA; NA; NA; NA; NA; NA; NA; NA; NA; NA; NA; NA; NA; NA; NA; NA; NA; NA; NA; NA; NA; NA; NA; NA; NA; NA; NA; NA; NA
K00971	198	0.0269719	0.2026	1	6.70496	7.81656	mannose-1-phosphate guanylyltransferase [EC:2.7.7.22]; Metabolism; Carbohydrate Metabolism; Amino sugar and nucleotide sugar metabolism; Metabolism; Carbohydrate Metabolism; Fructose and mannose metabolism; NA; NA; NA; NA; NA; NA; NA; NA; NA; NA; NA; NA; NA; NA; NA; NA; NA; NA; NA; NA; NA; NA; NA; NA; NA; NA; NA; NA; NA; NA; NA; NA; NA; NA; NA; NA; NA; NA; NA; NA; NA; NA; NA; NA; NA; NA; NA; NA; …
K07173	199	0.0283418	0.203148	1	6.86638	7.85651	S-ribosylhomocysteine lyase [EC:4.4.1.21]; Metabolism; Amino Acid Metabolism; Cysteine and methionine metabolism; Human Diseases; Infectious Diseases; Vibrio cholerae pathogenic cycle; NA; NA; NA; NA; NA; NA; NA; NA; NA; NA; NA; NA; NA; NA; NA; NA; NA; NA; NA; NA; NA; NA; NA; NA; NA; NA; NA; NA; NA; NA; NA; NA; NA; NA; NA; NA; NA; NA; NA; NA; NA; NA; NA; NA; NA; NA; NA; NA; NA; NA; NA
K00997	199	0.0283418	0.203148	1	5.10195	6.0592	holo-[acyl-carrier protein] synthase [EC:2.7.8.7]; Metabolism; Metabolism of Cofactors and Vitamins; Pantothenate and CoA biosynthesis; NA; NA; NA; NA; NA; NA; NA; NA; NA; NA; NA; NA; NA; NA; NA; NA; NA; NA; NA; NA; NA; NA; NA; NA; NA; NA; NA; NA; NA; NA; NA; NA; NA; NA; NA; NA; NA; NA; NA; NA; NA; NA; NA; NA; NA; NA; NA; NA; NA; NA; NA; NA; NA; NA
K00790	199	0.0283418	0.203148	1	7.3642	8.31606	UDP-N-acetylglucosamine 1-carboxyvinyltransferase [EC:2.5.1.7]; Metabolism; Carbohydrate Metabolism; Amino sugar and nucleotide sugar metabolism; Metabolism; Glycan Biosynthesis and Metabolism; Peptidoglycan biosynthesis; NA; NA; NA; NA; NA; NA; NA; NA; NA; NA; NA; NA; NA; NA; NA; NA; NA; NA; NA; NA; NA; NA; NA; NA; NA; NA; NA; NA; NA; NA; NA; NA; NA; NA; NA; NA; NA; NA; NA; NA; NA; NA; NA; NA; N…
K07133	199	0.0283418	0.203148	1	8.42798	9.5108	None; Unclassified; Poorly Characterized; General function prediction only; NA; NA; NA; NA; NA; NA; NA; NA; NA; NA; NA; NA; NA; NA; NA; NA; NA; NA; NA; NA; NA; NA; NA; NA; NA; NA; NA; NA; NA; NA; NA; NA; NA; NA; NA; NA; NA; NA; NA; NA; NA; NA; NA; NA; NA; NA; NA; NA; NA; NA; NA; NA; NA; NA
K05985	199	0.0283418	0.203148	1	4.84855	5.87834	ribonuclease M5 [EC:3.1.26.8]; Unclassified; Genetic Information Processing; Replication, recombination and repair proteins; NA; NA; NA; NA; NA; NA; NA; NA; NA; NA; NA; NA; NA; NA; NA; NA; NA; NA; NA; NA; NA; NA; NA; NA; NA; NA; NA; NA; NA; NA; NA; NA; NA; NA; NA; NA; NA; NA; NA; NA; NA; NA; NA; NA; NA; NA; NA; NA; NA; NA; NA; NA; NA; NA
K10844	199	0.0283418	0.203148	1	0.268284	0.699286	DNA excision repair protein ERCC-2 [EC:3.6.4.12]; DNA excision repair protein ERCC-2 [EC:3.6.1.-]; Genetic Information Processing; Replication and Repair; Nucleotide excision repair; Genetic Information Processing; Transcription; Transcription machinery; Genetic Information Processing; Transcription; Basal transcription factors; Genetic Information Processing; Replication and Repair; DNA repair a…
K03588	199	0.0283418	0.203148	1	7.44762	8.419	cell division protein FtsW; Genetic Information Processing; Replication and Repair; Chromosome; Cellular Processes; Cell Growth and Death; Cell cycle - Caulobacter; NA; NA; NA; NA; NA; NA; NA; NA; NA; NA; NA; NA; NA; NA; NA; NA; NA; NA; NA; NA; NA; NA; NA; NA; NA; NA; NA; NA; NA; NA; NA; NA; NA; NA; NA; NA; NA; NA; NA; NA; NA; NA; NA; NA; NA; NA; NA; NA; NA; NA; NA
K01534	199	0.0283418	0.203148	1	8.19267	9.16607	Cd2+/Zn2+-exporting ATPase [EC:3.6.3.3 3.6.3.5]; Unclassified; Metabolism; Energy metabolism; NA; NA; NA; NA; NA; NA; NA; NA; NA; NA; NA; NA; NA; NA; NA; NA; NA; NA; NA; NA; NA; NA; NA; NA; NA; NA; NA; NA; NA; NA; NA; NA; NA; NA; NA; NA; NA; NA; NA; NA; NA; NA; NA; NA; NA; NA; NA; NA; NA; NA; NA; NA; NA; NA
K05822	199	0.0283418	0.203148	1	0.845674	1.30424	tetrahydrodipicolinate N-acetyltransferase [EC:2.3.1.89]; Metabolism; Amino Acid Metabolism; Lysine biosynthesis; NA; NA; NA; NA; NA; NA; NA; NA; NA; NA; NA; NA; NA; NA; NA; NA; NA; NA; NA; NA; NA; NA; NA; NA; NA; NA; NA; NA; NA; NA; NA; NA; NA; NA; NA; NA; NA; NA; NA; NA; NA; NA; NA; NA; NA; NA; NA; NA; NA; NA; NA; NA; NA; NA
K00033	199	0.0283418	0.203148	1	4.31745	5.22918	6-phosphogluconate dehydrogenase [EC:1.1.1.44]; Metabolism; Carbohydrate Metabolism; Pentose phosphate pathway; Metabolism; Metabolism of Other Amino Acids; Glutathione metabolism; NA; NA; NA; NA; NA; NA; NA; NA; NA; NA; NA; NA; NA; NA; NA; NA; NA; NA; NA; NA; NA; NA; NA; NA; NA; NA; NA; NA; NA; NA; NA; NA; NA; NA; NA; NA; NA; NA; NA; NA; NA; NA; NA; NA; NA; NA; NA; NA; NA; NA; NA
K01079	199	0.0283418	0.203148	1	5.73389	6.78335	phosphoserine phosphatase [EC:3.1.3.3]; Metabolism; Amino Acid Metabolism; Glycine, serine and threonine metabolism; Metabolism; Energy Metabolism; Methane metabolism; NA; NA; NA; NA; NA; NA; NA; NA; NA; NA; NA; NA; NA; NA; NA; NA; NA; NA; NA; NA; NA; NA; NA; NA; NA; NA; NA; NA; NA; NA; NA; NA; NA; NA; NA; NA; NA; NA; NA; NA; NA; NA; NA; NA; NA; NA; NA; NA; NA; NA; NA
K00297	199	0.0283418	0.203148	1	6.48059	7.52956	methylenetetrahydrofolate reductase (NADPH) [EC:1.5.1.20]; Metabolism; Metabolism of Cofactors and Vitamins; One carbon pool by folate; Metabolism; Energy Metabolism; Carbon fixation pathways in prokaryotes; Metabolism; Energy Metabolism; Methane metabolism; NA; NA; NA; NA; NA; NA; NA; NA; NA; NA; NA; NA; NA; NA; NA; NA; NA; NA; NA; NA; NA; NA; NA; NA; NA; NA; NA; NA; NA; NA; NA; NA; NA; NA; NA; …
K00948	199	0.0283418	0.203148	1	7.41822	8.37894	ribose-phosphate pyrophosphokinase [EC:2.7.6.1]; Metabolism; Carbohydrate Metabolism; Pentose phosphate pathway; Metabolism; Nucleotide Metabolism; Purine metabolism; NA; NA; NA; NA; NA; NA; NA; NA; NA; NA; NA; NA; NA; NA; NA; NA; NA; NA; NA; NA; NA; NA; NA; NA; NA; NA; NA; NA; NA; NA; NA; NA; NA; NA; NA; NA; NA; NA; NA; NA; NA; NA; NA; NA; NA; NA; NA; NA; NA; NA; NA
K02112	199	0.0283418	0.203148	1	7.23453	8.21285	F-type H+-transporting ATPase subunit beta [EC:3.6.3.14]; Metabolism; Energy Metabolism; Photosynthesis proteins; Metabolism; Energy Metabolism; Oxidative phosphorylation; Metabolism; Energy Metabolism; Photosynthesis; NA; NA; NA; NA; NA; NA; NA; NA; NA; NA; NA; NA; NA; NA; NA; NA; NA; NA; NA; NA; NA; NA; NA; NA; NA; NA; NA; NA; NA; NA; NA; NA; NA; NA; NA; NA; NA; NA; NA; NA; NA; NA; NA; NA; NA; …
K02115	199	0.0283418	0.203148	1	7.23464	8.21287	F-type H+-transporting ATPase subunit gamma [EC:3.6.3.14]; Metabolism; Energy Metabolism; Photosynthesis proteins; Metabolism; Energy Metabolism; Oxidative phosphorylation; Metabolism; Energy Metabolism; Photosynthesis; NA; NA; NA; NA; NA; NA; NA; NA; NA; NA; NA; NA; NA; NA; NA; NA; NA; NA; NA; NA; NA; NA; NA; NA; NA; NA; NA; NA; NA; NA; NA; NA; NA; NA; NA; NA; NA; NA; NA; NA; NA; NA; NA; NA; NA;…
K02114	199	0.0283418	0.203148	1	7.23452	8.2128	F-type H+-transporting ATPase subunit epsilon [EC:3.6.3.14]; Metabolism; Energy Metabolism; Photosynthesis proteins; Metabolism; Energy Metabolism; Oxidative phosphorylation; Metabolism; Energy Metabolism; Photosynthesis; NA; NA; NA; NA; NA; NA; NA; NA; NA; NA; NA; NA; NA; NA; NA; NA; NA; NA; NA; NA; NA; NA; NA; NA; NA; NA; NA; NA; NA; NA; NA; NA; NA; NA; NA; NA; NA; NA; NA; NA; NA; NA; NA; NA; N…
K11754	199	0.0283418	0.203148	1	8.21894	9.20882	dihydrofolate synthase / folylpolyglutamate synthase [EC:6.3.2.12 6.3.2.17]; Metabolism; Metabolism of Cofactors and Vitamins; Folate biosynthesis; NA; NA; NA; NA; NA; NA; NA; NA; NA; NA; NA; NA; NA; NA; NA; NA; NA; NA; NA; NA; NA; NA; NA; NA; NA; NA; NA; NA; NA; NA; NA; NA; NA; NA; NA; NA; NA; NA; NA; NA; NA; NA; NA; NA; NA; NA; NA; NA; NA; NA; NA; NA; NA; NA
K03438	199	0.0283418	0.203148	1	7.29502	8.27129	S-adenosyl-methyltransferase [EC:2.1.1.-]; 16S rRNA (cytosine1402-N4)-methyltransferase [EC:2.1.1.199]; Unclassified; Cellular Processes and Signaling; Membrane and intracellular structural molecules; NA; NA; NA; NA; NA; NA; NA; NA; NA; NA; NA; NA; NA; NA; NA; NA; NA; NA; NA; NA; NA; NA; NA; NA; NA; NA; NA; NA; NA; NA; NA; NA; NA; NA; NA; NA; NA; NA; NA; NA; NA; NA; NA; NA; NA; NA; NA; NA; NA; NA…
K08281	199	0.0283418	0.203148	1	6.07436	7.07216	nicotinamidase/pyrazinamidase [EC:3.5.1.19 3.5.1.-]; Metabolism; Metabolism of Cofactors and Vitamins; Nicotinate and nicotinamide metabolism; NA; NA; NA; NA; NA; NA; NA; NA; NA; NA; NA; NA; NA; NA; NA; NA; NA; NA; NA; NA; NA; NA; NA; NA; NA; NA; NA; NA; NA; NA; NA; NA; NA; NA; NA; NA; NA; NA; NA; NA; NA; NA; NA; NA; NA; NA; NA; NA; NA; NA; NA; NA; NA; NA
K03574	199	0.0283418	0.203148	1	7.35944	8.33537	7,8-dihydro-8-oxoguanine triphosphatase [EC:3.6.1.-]; Genetic Information Processing; Replication and Repair; DNA repair and recombination proteins; NA; NA; NA; NA; NA; NA; NA; NA; NA; NA; NA; NA; NA; NA; NA; NA; NA; NA; NA; NA; NA; NA; NA; NA; NA; NA; NA; NA; NA; NA; NA; NA; NA; NA; NA; NA; NA; NA; NA; NA; NA; NA; NA; NA; NA; NA; NA; NA; NA; NA; NA; NA; NA; NA
K00606	199	0.0283418	0.203148	1	5.95842	7.0702	3-methyl-2-oxobutanoate hydroxymethyltransferase [EC:2.1.2.11]; Metabolism; Metabolism of Cofactors and Vitamins; Pantothenate and CoA biosynthesis; NA; NA; NA; NA; NA; NA; NA; NA; NA; NA; NA; NA; NA; NA; NA; NA; NA; NA; NA; NA; NA; NA; NA; NA; NA; NA; NA; NA; NA; NA; NA; NA; NA; NA; NA; NA; NA; NA; NA; NA; NA; NA; NA; NA; NA; NA; NA; NA; NA; NA; NA; NA; NA; NA
K02012	199	0.0283418	0.203148	1	5.75143	6.79872	iron(III) transport system substrate-binding protein; Environmental Information Processing; Membrane Transport; ABC transporters; Environmental Information Processing; Membrane Transport; Transporters; NA; NA; NA; NA; NA; NA; NA; NA; NA; NA; NA; NA; NA; NA; NA; NA; NA; NA; NA; NA; NA; NA; NA; NA; NA; NA; NA; NA; NA; NA; NA; NA; NA; NA; NA; NA; NA; NA; NA; NA; NA; NA; NA; NA; NA; NA; NA; NA; NA; N…
K03798	199	0.0283418	0.203148	1	7.6407	8.63108	cell division protease FtsH [EC:3.4.24.-]; Genetic Information Processing; Folding, Sorting and Degradation; Chaperones and folding catalysts; Metabolism; Enzyme Families; Peptidases; NA; NA; NA; NA; NA; NA; NA; NA; NA; NA; NA; NA; NA; NA; NA; NA; NA; NA; NA; NA; NA; NA; NA; NA; NA; NA; NA; NA; NA; NA; NA; NA; NA; NA; NA; NA; NA; NA; NA; NA; NA; NA; NA; NA; NA; NA; NA; NA; NA; NA; NA
K04042	199	0.0283418	0.203148	1	6.01437	6.96576	bifunctional UDP-N-acetylglucosamine pyrophosphorylase / Glucosamine-1-phosphate N-acetyltransferase [EC:2.7.7.23 2.3.1.157]; bifunctional protein GlmU [EC:2.7.7.23 2.3.1.157]; Metabolism; Carbohydrate Metabolism; Amino sugar and nucleotide sugar metabolism; NA; NA; NA; NA; NA; NA; NA; NA; NA; NA; NA; NA; NA; NA; NA; NA; NA; NA; NA; NA; NA; NA; NA; NA; NA; NA; NA; NA; NA; NA; NA; NA; NA; NA; NA; …
K03666	199	0.0283418	0.203148	1	4.24992	5.30323	host factor-I protein; Genetic Information Processing; Replication and Repair; Chromosome; Genetic Information Processing; Folding, Sorting and Degradation; RNA degradation; NA; NA; NA; NA; NA; NA; NA; NA; NA; NA; NA; NA; NA; NA; NA; NA; NA; NA; NA; NA; NA; NA; NA; NA; NA; NA; NA; NA; NA; NA; NA; NA; NA; NA; NA; NA; NA; NA; NA; NA; NA; NA; NA; NA; NA; NA; NA; NA; NA; NA; NA
K02557	199	0.0283418	0.203148	1	6.21244	7.23552	chemotaxis protein MotB; Cellular Processes; Cell Motility; Bacterial motility proteins; Cellular Processes; Cell Motility; Bacterial chemotaxis; Cellular Processes; Cell Motility; Flagellar assembly; NA; NA; NA; NA; NA; NA; NA; NA; NA; NA; NA; NA; NA; NA; NA; NA; NA; NA; NA; NA; NA; NA; NA; NA; NA; NA; NA; NA; NA; NA; NA; NA; NA; NA; NA; NA; NA; NA; NA; NA; NA; NA; NA; NA; NA; NA; NA; NA
K12251	199	0.0283418	0.203148	1	6.06234	7.16965	N-carbamoylputrescine amidase [EC:3.5.1.53]; Metabolism; Amino Acid Metabolism; Arginine and proline metabolism; NA; NA; NA; NA; NA; NA; NA; NA; NA; NA; NA; NA; NA; NA; NA; NA; NA; NA; NA; NA; NA; NA; NA; NA; NA; NA; NA; NA; NA; NA; NA; NA; NA; NA; NA; NA; NA; NA; NA; NA; NA; NA; NA; NA; NA; NA; NA; NA; NA; NA; NA; NA; NA; NA
K00097	200	0.0297713	0.209489	1	5.96041	7.01653	4-hydroxythreonine-4-phosphate dehydrogenase [EC:1.1.1.262]; Metabolism; Metabolism of Cofactors and Vitamins; Vitamin B6 metabolism; NA; NA; NA; NA; NA; NA; NA; NA; NA; NA; NA; NA; NA; NA; NA; NA; NA; NA; NA; NA; NA; NA; NA; NA; NA; NA; NA; NA; NA; NA; NA; NA; NA; NA; NA; NA; NA; NA; NA; NA; NA; NA; NA; NA; NA; NA; NA; NA; NA; NA; NA; NA; NA; NA
K07024	200	0.0297713	0.209489	1	8.92686	9.86783	None; Unclassified; Poorly Characterized; General function prediction only; NA; NA; NA; NA; NA; NA; NA; NA; NA; NA; NA; NA; NA; NA; NA; NA; NA; NA; NA; NA; NA; NA; NA; NA; NA; NA; NA; NA; NA; NA; NA; NA; NA; NA; NA; NA; NA; NA; NA; NA; NA; NA; NA; NA; NA; NA; NA; NA; NA; NA; NA; NA; NA; NA
K01586	200	0.0297713	0.209489	1	7.12094	8.08626	diaminopimelate decarboxylase [EC:4.1.1.20]; Metabolism; Amino Acid Metabolism; Lysine biosynthesis; NA; NA; NA; NA; NA; NA; NA; NA; NA; NA; NA; NA; NA; NA; NA; NA; NA; NA; NA; NA; NA; NA; NA; NA; NA; NA; NA; NA; NA; NA; NA; NA; NA; NA; NA; NA; NA; NA; NA; NA; NA; NA; NA; NA; NA; NA; NA; NA; NA; NA; NA; NA; NA; NA
K01639	200	0.0297713	0.209489	1	6.47422	7.47995	N-acetylneuraminate lyase [EC:4.1.3.3]; Metabolism; Carbohydrate Metabolism; Amino sugar and nucleotide sugar metabolism; NA; NA; NA; NA; NA; NA; NA; NA; NA; NA; NA; NA; NA; NA; NA; NA; NA; NA; NA; NA; NA; NA; NA; NA; NA; NA; NA; NA; NA; NA; NA; NA; NA; NA; NA; NA; NA; NA; NA; NA; NA; NA; NA; NA; NA; NA; NA; NA; NA; NA; NA; NA; NA; NA
K07319	200	0.0297713	0.209489	1	4.09039	5.09024	putative adenine-specific DNA-methyltransferase [EC:2.1.1.72]; Unclassified; Genetic Information Processing; Replication, recombination and repair proteins; NA; NA; NA; NA; NA; NA; NA; NA; NA; NA; NA; NA; NA; NA; NA; NA; NA; NA; NA; NA; NA; NA; NA; NA; NA; NA; NA; NA; NA; NA; NA; NA; NA; NA; NA; NA; NA; NA; NA; NA; NA; NA; NA; NA; NA; NA; NA; NA; NA; NA; NA; NA; NA; NA
K02663	200	0.0297713	0.209489	1	1.44972	2.69966	type IV pilus assembly protein PilN; Environmental Information Processing; Membrane Transport; Secretion system; Cellular Processes; Cell Motility; Bacterial motility proteins; NA; NA; NA; NA; NA; NA; NA; NA; NA; NA; NA; NA; NA; NA; NA; NA; NA; NA; NA; NA; NA; NA; NA; NA; NA; NA; NA; NA; NA; NA; NA; NA; NA; NA; NA; NA; NA; NA; NA; NA; NA; NA; NA; NA; NA; NA; NA; NA; NA; NA; NA
K07590	200	0.0297713	0.209489	1	3.7863	4.88176	large subunit ribosomal protein L7A; Genetic Information Processing; Translation; Ribosome; NA; NA; NA; NA; NA; NA; NA; NA; NA; NA; NA; NA; NA; NA; NA; NA; NA; NA; NA; NA; NA; NA; NA; NA; NA; NA; NA; NA; NA; NA; NA; NA; NA; NA; NA; NA; NA; NA; NA; NA; NA; NA; NA; NA; NA; NA; NA; NA; NA; NA; NA; NA; NA; NA
K01854	200	0.0297713	0.209489	1	6.8303	7.81849	UDP-galactopyranose mutase [EC:5.4.99.9]; Unclassified; Cellular Processes and Signaling; Membrane and intracellular structural molecules; NA; NA; NA; NA; NA; NA; NA; NA; NA; NA; NA; NA; NA; NA; NA; NA; NA; NA; NA; NA; NA; NA; NA; NA; NA; NA; NA; NA; NA; NA; NA; NA; NA; NA; NA; NA; NA; NA; NA; NA; NA; NA; NA; NA; NA; NA; NA; NA; NA; NA; NA; NA; NA; NA
K03530	200	0.0297713	0.209489	1	7.9479	8.96182	DNA-binding protein HU-beta; Genetic Information Processing; Replication and Repair; Chromosome; Genetic Information Processing; Replication and Repair; DNA repair and recombination proteins; Genetic Information Processing; Replication and Repair; DNA replication proteins; NA; NA; NA; NA; NA; NA; NA; NA; NA; NA; NA; NA; NA; NA; NA; NA; NA; NA; NA; NA; NA; NA; NA; NA; NA; NA; NA; NA; NA; NA; NA; N…
K00266	200	0.0297713	0.209489	1	8.40647	9.39732	glutamate synthase (NADPH/NADH) small chain [EC:1.4.1.13 1.4.1.14]; Metabolism; Amino Acid Metabolism; Alanine, aspartate and glutamate metabolism; Metabolism; Energy Metabolism; Nitrogen metabolism; NA; NA; NA; NA; NA; NA; NA; NA; NA; NA; NA; NA; NA; NA; NA; NA; NA; NA; NA; NA; NA; NA; NA; NA; NA; NA; NA; NA; NA; NA; NA; NA; NA; NA; NA; NA; NA; NA; NA; NA; NA; NA; NA; NA; NA; NA; NA; NA; NA; NA;…
K06920	200	0.0297713	0.209489	1	5.84678	6.97653	queuosine biosynthesis protein QueC; Unclassified; Poorly Characterized; General function prediction only; NA; NA; NA; NA; NA; NA; NA; NA; NA; NA; NA; NA; NA; NA; NA; NA; NA; NA; NA; NA; NA; NA; NA; NA; NA; NA; NA; NA; NA; NA; NA; NA; NA; NA; NA; NA; NA; NA; NA; NA; NA; NA; NA; NA; NA; NA; NA; NA; NA; NA; NA; NA; NA; NA
K01104	201	0.0312624	0.21393	1	7.8291	8.77292	protein-tyrosine phosphatase [EC:3.1.3.48]; Unclassified; Cellular Processes and Signaling; Signal transduction mechanisms; NA; NA; NA; NA; NA; NA; NA; NA; NA; NA; NA; NA; NA; NA; NA; NA; NA; NA; NA; NA; NA; NA; NA; NA; NA; NA; NA; NA; NA; NA; NA; NA; NA; NA; NA; NA; NA; NA; NA; NA; NA; NA; NA; NA; NA; NA; NA; NA; NA; NA; NA; NA; NA; NA
K00837	201	0.0312624	0.21393	1	3.80367	4.83398	None; Unclassified; Metabolism; Amino acid metabolism; NA; NA; NA; NA; NA; NA; NA; NA; NA; NA; NA; NA; NA; NA; NA; NA; NA; NA; NA; NA; NA; NA; NA; NA; NA; NA; NA; NA; NA; NA; NA; NA; NA; NA; NA; NA; NA; NA; NA; NA; NA; NA; NA; NA; NA; NA; NA; NA; NA; NA; NA; NA; NA; NA
K02470	201	0.0312624	0.21393	1	7.51614	8.48331	DNA gyrase subunit B [EC:5.99.1.3]; Genetic Information Processing; Replication and Repair; DNA repair and recombination proteins; Genetic Information Processing; Replication and Repair; DNA replication proteins; NA; NA; NA; NA; NA; NA; NA; NA; NA; NA; NA; NA; NA; NA; NA; NA; NA; NA; NA; NA; NA; NA; NA; NA; NA; NA; NA; NA; NA; NA; NA; NA; NA; NA; NA; NA; NA; NA; NA; NA; NA; NA; NA; NA; NA; NA; NA…
K03768	201	0.0312624	0.21393	1	7.15522	8.08923	peptidyl-prolyl cis-trans isomerase B (cyclophilin B) [EC:5.2.1.8]; Genetic Information Processing; Folding, Sorting and Degradation; Chaperones and folding catalysts; NA; NA; NA; NA; NA; NA; NA; NA; NA; NA; NA; NA; NA; NA; NA; NA; NA; NA; NA; NA; NA; NA; NA; NA; NA; NA; NA; NA; NA; NA; NA; NA; NA; NA; NA; NA; NA; NA; NA; NA; NA; NA; NA; NA; NA; NA; NA; NA; NA; NA; NA; NA; NA; NA
K00290	201	0.0312624	0.21393	1	6.56442	7.58569	saccharopine dehydrogenase (NAD+, L-lysine forming) [EC:1.5.1.7]; Metabolism; Amino Acid Metabolism; Lysine degradation; Metabolism; Amino Acid Metabolism; Lysine biosynthesis; NA; NA; NA; NA; NA; NA; NA; NA; NA; NA; NA; NA; NA; NA; NA; NA; NA; NA; NA; NA; NA; NA; NA; NA; NA; NA; NA; NA; NA; NA; NA; NA; NA; NA; NA; NA; NA; NA; NA; NA; NA; NA; NA; NA; NA; NA; NA; NA; NA; NA; NA
K00925	201	0.0312624	0.21393	1	7.03832	8.01995	acetate kinase [EC:2.7.2.1]; Metabolism; Carbohydrate Metabolism; Propanoate metabolism; Metabolism; Energy Metabolism; Carbon fixation pathways in prokaryotes; Metabolism; Carbohydrate Metabolism; Pyruvate metabolism; Metabolism; Metabolism of Other Amino Acids; Taurine and hypotaurine metabolism; Metabolism; Energy Metabolism; Methane metabolism; NA; NA; NA; NA; NA; NA; NA; NA; NA; NA; NA; NA; …
K00945	201	0.0312624	0.21393	1	7.75446	8.70261	cytidylate kinase [EC:2.7.4.14]; Metabolism; Nucleotide Metabolism; Pyrimidine metabolism; NA; NA; NA; NA; NA; NA; NA; NA; NA; NA; NA; NA; NA; NA; NA; NA; NA; NA; NA; NA; NA; NA; NA; NA; NA; NA; NA; NA; NA; NA; NA; NA; NA; NA; NA; NA; NA; NA; NA; NA; NA; NA; NA; NA; NA; NA; NA; NA; NA; NA; NA; NA; NA; NA
K03496	201	0.0312624	0.21393	1	8.32004	9.29606	chromosome partitioning protein; Genetic Information Processing; Replication and Repair; Chromosome; Cellular Processes; Cell Motility; Cytoskeleton proteins; NA; NA; NA; NA; NA; NA; NA; NA; NA; NA; NA; NA; NA; NA; NA; NA; NA; NA; NA; NA; NA; NA; NA; NA; NA; NA; NA; NA; NA; NA; NA; NA; NA; NA; NA; NA; NA; NA; NA; NA; NA; NA; NA; NA; NA; NA; NA; NA; NA; NA; NA
K00703	201	0.0312624	0.21393	1	7.07795	8.02232	starch synthase [EC:2.4.1.21]; Metabolism; Glycan Biosynthesis and Metabolism; Glycosyltransferases; Metabolism; Carbohydrate Metabolism; Starch and sucrose metabolism; NA; NA; NA; NA; NA; NA; NA; NA; NA; NA; NA; NA; NA; NA; NA; NA; NA; NA; NA; NA; NA; NA; NA; NA; NA; NA; NA; NA; NA; NA; NA; NA; NA; NA; NA; NA; NA; NA; NA; NA; NA; NA; NA; NA; NA; NA; NA; NA; NA; NA; NA
K01119	201	0.0312624	0.21393	1	5.8224	6.92164	2',3'-cyclic-nucleotide 2'-phosphodiesterase [EC:3.1.4.16]; Metabolism; Nucleotide Metabolism; Pyrimidine metabolism; Metabolism; Nucleotide Metabolism; Purine metabolism; NA; NA; NA; NA; NA; NA; NA; NA; NA; NA; NA; NA; NA; NA; NA; NA; NA; NA; NA; NA; NA; NA; NA; NA; NA; NA; NA; NA; NA; NA; NA; NA; NA; NA; NA; NA; NA; NA; NA; NA; NA; NA; NA; NA; NA; NA; NA; NA; NA; NA; NA
K02588	201	0.0312624	0.21393	1	5.23701	6.19146	nitrogenase iron protein NifH [EC:1.18.6.1]; Metabolism; Xenobiotics Biodegradation and Metabolism; Chloroalkane and chloroalkene degradation; Metabolism; Energy Metabolism; Nitrogen metabolism; NA; NA; NA; NA; NA; NA; NA; NA; NA; NA; NA; NA; NA; NA; NA; NA; NA; NA; NA; NA; NA; NA; NA; NA; NA; NA; NA; NA; NA; NA; NA; NA; NA; NA; NA; NA; NA; NA; NA; NA; NA; NA; NA; NA; NA; NA; NA; NA; NA; NA; NA
K01715	201	0.0312624	0.21393	1	4.73922	5.83726	3-hydroxybutyryl-CoA dehydratase [EC:4.2.1.55]; Metabolism; Carbohydrate Metabolism; Glyoxylate and dicarboxylate metabolism; Metabolism; Energy Metabolism; Carbon fixation pathways in prokaryotes; Metabolism; Carbohydrate Metabolism; Butanoate metabolism; NA; NA; NA; NA; NA; NA; NA; NA; NA; NA; NA; NA; NA; NA; NA; NA; NA; NA; NA; NA; NA; NA; NA; NA; NA; NA; NA; NA; NA; NA; NA; NA; NA; NA; NA; NA…
K03719	201	0.0312624	0.21393	1	4.54506	5.52455	Lrp/AsnC family transcriptional regulator, leucine-responsive regulatory protein; Genetic Information Processing; Transcription; Transcription factors; Genetic Information Processing; Replication and Repair; Chromosome; NA; NA; NA; NA; NA; NA; NA; NA; NA; NA; NA; NA; NA; NA; NA; NA; NA; NA; NA; NA; NA; NA; NA; NA; NA; NA; NA; NA; NA; NA; NA; NA; NA; NA; NA; NA; NA; NA; NA; NA; NA; NA; NA; NA; NA;…
K09861	201	0.0312624	0.21393	1	6.76366	7.72986	hypothetical protein; Unclassified; Poorly Characterized; Function unknown; NA; NA; NA; NA; NA; NA; NA; NA; NA; NA; NA; NA; NA; NA; NA; NA; NA; NA; NA; NA; NA; NA; NA; NA; NA; NA; NA; NA; NA; NA; NA; NA; NA; NA; NA; NA; NA; NA; NA; NA; NA; NA; NA; NA; NA; NA; NA; NA; NA; NA; NA; NA; NA; NA
K00798	201	0.0312624	0.21393	1	6.12508	7.03478	cob(I)alamin adenosyltransferase [EC:2.5.1.17]; Metabolism; Metabolism of Cofactors and Vitamins; Porphyrin and chlorophyll metabolism; NA; NA; NA; NA; NA; NA; NA; NA; NA; NA; NA; NA; NA; NA; NA; NA; NA; NA; NA; NA; NA; NA; NA; NA; NA; NA; NA; NA; NA; NA; NA; NA; NA; NA; NA; NA; NA; NA; NA; NA; NA; NA; NA; NA; NA; NA; NA; NA; NA; NA; NA; NA; NA; NA
K00384	201	0.0312624	0.21393	1	7.62257	8.56549	thioredoxin reductase (NADPH) [EC:1.8.1.9]; Metabolism; Nucleotide Metabolism; Pyrimidine metabolism; Metabolism; Metabolism of Other Amino Acids; Selenocompound metabolism; NA; NA; NA; NA; NA; NA; NA; NA; NA; NA; NA; NA; NA; NA; NA; NA; NA; NA; NA; NA; NA; NA; NA; NA; NA; NA; NA; NA; NA; NA; NA; NA; NA; NA; NA; NA; NA; NA; NA; NA; NA; NA; NA; NA; NA; NA; NA; NA; NA; NA; NA
K04653	201	0.0312624	0.21393	1	3.96461	4.94284	hydrogenase expression/formation protein HypC; Unclassified; Genetic Information Processing; Protein folding and associated processing; NA; NA; NA; NA; NA; NA; NA; NA; NA; NA; NA; NA; NA; NA; NA; NA; NA; NA; NA; NA; NA; NA; NA; NA; NA; NA; NA; NA; NA; NA; NA; NA; NA; NA; NA; NA; NA; NA; NA; NA; NA; NA; NA; NA; NA; NA; NA; NA; NA; NA; NA; NA; NA; NA
K03797	202	0.0328129	0.218213	1	7.66057	8.73853	carboxyl-terminal processing protease [EC:3.4.21.102]; Metabolism; Enzyme Families; Peptidases; NA; NA; NA; NA; NA; NA; NA; NA; NA; NA; NA; NA; NA; NA; NA; NA; NA; NA; NA; NA; NA; NA; NA; NA; NA; NA; NA; NA; NA; NA; NA; NA; NA; NA; NA; NA; NA; NA; NA; NA; NA; NA; NA; NA; NA; NA; NA; NA; NA; NA; NA; NA; NA; NA
K01187	202	0.0328171	0.218213	1	7.0704	8.0495	alpha-glucosidase [EC:3.2.1.20]; Metabolism; Carbohydrate Metabolism; Starch and sucrose metabolism; Metabolism; Carbohydrate Metabolism; Galactose metabolism; NA; NA; NA; NA; NA; NA; NA; NA; NA; NA; NA; NA; NA; NA; NA; NA; NA; NA; NA; NA; NA; NA; NA; NA; NA; NA; NA; NA; NA; NA; NA; NA; NA; NA; NA; NA; NA; NA; NA; NA; NA; NA; NA; NA; NA; NA; NA; NA; NA; NA; NA
K09457	202	0.0328171	0.218213	1	5.73574	6.91209	7-cyano-7-deazaguanine reductase [EC:1.7.1.13]; Unclassified; Poorly Characterized; General function prediction only; NA; NA; NA; NA; NA; NA; NA; NA; NA; NA; NA; NA; NA; NA; NA; NA; NA; NA; NA; NA; NA; NA; NA; NA; NA; NA; NA; NA; NA; NA; NA; NA; NA; NA; NA; NA; NA; NA; NA; NA; NA; NA; NA; NA; NA; NA; NA; NA; NA; NA; NA; NA; NA; NA
K00610	202	0.0328171	0.218213	1	6.69591	7.68612	aspartate carbamoyltransferase regulatory subunit; Metabolism; Nucleotide Metabolism; Pyrimidine metabolism; Metabolism; Amino Acid Metabolism; Alanine, aspartate and glutamate metabolism; NA; NA; NA; NA; NA; NA; NA; NA; NA; NA; NA; NA; NA; NA; NA; NA; NA; NA; NA; NA; NA; NA; NA; NA; NA; NA; NA; NA; NA; NA; NA; NA; NA; NA; NA; NA; NA; NA; NA; NA; NA; NA; NA; NA; NA; NA; NA; NA; NA; NA; NA
K03088	202	0.0328171	0.218213	1	9.6102	10.5987	RNA polymerase sigma-70 factor, ECF subfamily; Genetic Information Processing; Transcription; Transcription machinery; NA; NA; NA; NA; NA; NA; NA; NA; NA; NA; NA; NA; NA; NA; NA; NA; NA; NA; NA; NA; NA; NA; NA; NA; NA; NA; NA; NA; NA; NA; NA; NA; NA; NA; NA; NA; NA; NA; NA; NA; NA; NA; NA; NA; NA; NA; NA; NA; NA; NA; NA; NA; NA; NA
K01425	202	0.0328171	0.218213	1	3.24362	4.3524	glutaminase [EC:3.5.1.2]; Organismal Systems; Excretory System; Proximal tubule bicarbonate reclamation; Metabolism; Amino Acid Metabolism; Arginine and proline metabolism; Organismal Systems; Nervous System; Glutamatergic synapse; Metabolism; Metabolism of Other Amino Acids; D-Glutamine and D-glutamate metabolism; Metabolism; Amino Acid Metabolism; Alanine, aspartate and glutamate metabolism; Me…
K01897	202	0.0328171	0.218213	1	7.45144	8.48701	long-chain acyl-CoA synthetase [EC:6.2.1.3]; Organismal Systems; Endocrine System; Adipocytokine signaling pathway; Cellular Processes; Transport and Catabolism; Peroxisome; Metabolism; Lipid Metabolism; Fatty acid metabolism; Organismal Systems; Endocrine System; PPAR signaling pathway; Metabolism; Lipid Metabolism; Lipid biosynthesis proteins; NA; NA; NA; NA; NA; NA; NA; NA; NA; NA; NA; NA; NA;…
K00940	202	0.0328171	0.218213	1	4.45161	5.38561	nucleoside-diphosphate kinase [EC:2.7.4.6]; Metabolism; Nucleotide Metabolism; Pyrimidine metabolism; Metabolism; Nucleotide Metabolism; Purine metabolism; NA; NA; NA; NA; NA; NA; NA; NA; NA; NA; NA; NA; NA; NA; NA; NA; NA; NA; NA; NA; NA; NA; NA; NA; NA; NA; NA; NA; NA; NA; NA; NA; NA; NA; NA; NA; NA; NA; NA; NA; NA; NA; NA; NA; NA; NA; NA; NA; NA; NA; NA
K12267	202	0.0328171	0.218213	1	6.89898	7.99414	peptide methionine sulfoxide reductase msrA/msrB [EC:1.8.4.11 1.8.4.12]; Unclassified; Genetic Information Processing; Protein folding and associated processing; NA; NA; NA; NA; NA; NA; NA; NA; NA; NA; NA; NA; NA; NA; NA; NA; NA; NA; NA; NA; NA; NA; NA; NA; NA; NA; NA; NA; NA; NA; NA; NA; NA; NA; NA; NA; NA; NA; NA; NA; NA; NA; NA; NA; NA; NA; NA; NA; NA; NA; NA; NA; NA; NA
K02469	202	0.0328171	0.218213	1	7.52286	8.48072	DNA gyrase subunit A [EC:5.99.1.3]; Genetic Information Processing; Replication and Repair; DNA repair and recombination proteins; Genetic Information Processing; Replication and Repair; DNA replication proteins; NA; NA; NA; NA; NA; NA; NA; NA; NA; NA; NA; NA; NA; NA; NA; NA; NA; NA; NA; NA; NA; NA; NA; NA; NA; NA; NA; NA; NA; NA; NA; NA; NA; NA; NA; NA; NA; NA; NA; NA; NA; NA; NA; NA; NA; NA; NA…
K04773	202	0.0328171	0.218213	1	5.73758	6.84783	protease IV [EC:3.4.21.-]; Metabolism; Enzyme Families; Peptidases; NA; NA; NA; NA; NA; NA; NA; NA; NA; NA; NA; NA; NA; NA; NA; NA; NA; NA; NA; NA; NA; NA; NA; NA; NA; NA; NA; NA; NA; NA; NA; NA; NA; NA; NA; NA; NA; NA; NA; NA; NA; NA; NA; NA; NA; NA; NA; NA; NA; NA; NA; NA; NA; NA
K13993	202	0.0328171	0.218213	1	5.90066	7.0752	HSP20 family protein; Genetic Information Processing; Folding, Sorting and Degradation; Chaperones and folding catalysts; Genetic Information Processing; Folding, Sorting and Degradation; Protein processing in endoplasmic reticulum; NA; NA; NA; NA; NA; NA; NA; NA; NA; NA; NA; NA; NA; NA; NA; NA; NA; NA; NA; NA; NA; NA; NA; NA; NA; NA; NA; NA; NA; NA; NA; NA; NA; NA; NA; NA; NA; NA; NA; NA; NA; NA…
K01918	202	0.0328171	0.218213	1	6.27842	7.35127	pantoate--beta-alanine ligase [EC:6.3.2.1]; Metabolism; Metabolism of Other Amino Acids; beta-Alanine metabolism; Metabolism; Metabolism of Cofactors and Vitamins; Pantothenate and CoA biosynthesis; NA; NA; NA; NA; NA; NA; NA; NA; NA; NA; NA; NA; NA; NA; NA; NA; NA; NA; NA; NA; NA; NA; NA; NA; NA; NA; NA; NA; NA; NA; NA; NA; NA; NA; NA; NA; NA; NA; NA; NA; NA; NA; NA; NA; NA; NA; NA; NA; NA; NA; …
K01005	202	0.0328171	0.218213	1	5.75504	6.83113	None; Unclassified; Metabolism; Others; NA; NA; NA; NA; NA; NA; NA; NA; NA; NA; NA; NA; NA; NA; NA; NA; NA; NA; NA; NA; NA; NA; NA; NA; NA; NA; NA; NA; NA; NA; NA; NA; NA; NA; NA; NA; NA; NA; NA; NA; NA; NA; NA; NA; NA; NA; NA; NA; NA; NA; NA; NA; NA; NA
K04069	202	0.0328171	0.218213	1	7.76068	8.70302	pyruvate formate lyase activating enzyme [EC:1.97.1.4]; Unclassified; Genetic Information Processing; Protein folding and associated processing; NA; NA; NA; NA; NA; NA; NA; NA; NA; NA; NA; NA; NA; NA; NA; NA; NA; NA; NA; NA; NA; NA; NA; NA; NA; NA; NA; NA; NA; NA; NA; NA; NA; NA; NA; NA; NA; NA; NA; NA; NA; NA; NA; NA; NA; NA; NA; NA; NA; NA; NA; NA; NA; NA
K03322	202	0.0328171	0.218213	1	5.75542	6.80269	manganese transport protein; Unclassified; Cellular Processes and Signaling; Other ion-coupled transporters; NA; NA; NA; NA; NA; NA; NA; NA; NA; NA; NA; NA; NA; NA; NA; NA; NA; NA; NA; NA; NA; NA; NA; NA; NA; NA; NA; NA; NA; NA; NA; NA; NA; NA; NA; NA; NA; NA; NA; NA; NA; NA; NA; NA; NA; NA; NA; NA; NA; NA; NA; NA; NA; NA
K02517	202	0.0328171	0.218213	1	5.94191	7.07506	lipid A biosynthesis lauroyl acyltransferase [EC:2.3.1.-]; Metabolism; Glycan Biosynthesis and Metabolism; Lipopolysaccharide biosynthesis proteins; Metabolism; Glycan Biosynthesis and Metabolism; Lipopolysaccharide biosynthesis; NA; NA; NA; NA; NA; NA; NA; NA; NA; NA; NA; NA; NA; NA; NA; NA; NA; NA; NA; NA; NA; NA; NA; NA; NA; NA; NA; NA; NA; NA; NA; NA; NA; NA; NA; NA; NA; NA; NA; NA; NA; NA; N…
K03624	202	0.0328171	0.218213	1	7.35866	8.34519	transcription elongation factor GreA; Genetic Information Processing; Transcription; Transcription machinery; NA; NA; NA; NA; NA; NA; NA; NA; NA; NA; NA; NA; NA; NA; NA; NA; NA; NA; NA; NA; NA; NA; NA; NA; NA; NA; NA; NA; NA; NA; NA; NA; NA; NA; NA; NA; NA; NA; NA; NA; NA; NA; NA; NA; NA; NA; NA; NA; NA; NA; NA; NA; NA; NA
K08590	203	0.0344332	0.223369	1	4.02058	4.98848	carbon-nitrogen hydrolase family protein; Unclassified; Metabolism; Amino acid metabolism; NA; NA; NA; NA; NA; NA; NA; NA; NA; NA; NA; NA; NA; NA; NA; NA; NA; NA; NA; NA; NA; NA; NA; NA; NA; NA; NA; NA; NA; NA; NA; NA; NA; NA; NA; NA; NA; NA; NA; NA; NA; NA; NA; NA; NA; NA; NA; NA; NA; NA; NA; NA; NA; NA
K06969	203	0.0344376	0.223369	1	7.20938	8.17506	putative SAM-dependent methyltransferase; ribosomal RNA large subunit methyltransferase I [EC:2.1.1.-]; Genetic Information Processing; Translation; Ribosome Biogenesis; NA; NA; NA; NA; NA; NA; NA; NA; NA; NA; NA; NA; NA; NA; NA; NA; NA; NA; NA; NA; NA; NA; NA; NA; NA; NA; NA; NA; NA; NA; NA; NA; NA; NA; NA; NA; NA; NA; NA; NA; NA; NA; NA; NA; NA; NA; NA; NA; NA; NA; NA; NA; NA
K06966	203	0.0344376	0.223369	1	6.45332	7.40424	None; Unclassified; Poorly Characterized; General function prediction only; NA; NA; NA; NA; NA; NA; NA; NA; NA; NA; NA; NA; NA; NA; NA; NA; NA; NA; NA; NA; NA; NA; NA; NA; NA; NA; NA; NA; NA; NA; NA; NA; NA; NA; NA; NA; NA; NA; NA; NA; NA; NA; NA; NA; NA; NA; NA; NA; NA; NA; NA; NA; NA; NA
K00872	203	0.0344376	0.223369	1	5.01341	6.04472	homoserine kinase [EC:2.7.1.39]; Metabolism; Amino Acid Metabolism; Glycine, serine and threonine metabolism; NA; NA; NA; NA; NA; NA; NA; NA; NA; NA; NA; NA; NA; NA; NA; NA; NA; NA; NA; NA; NA; NA; NA; NA; NA; NA; NA; NA; NA; NA; NA; NA; NA; NA; NA; NA; NA; NA; NA; NA; NA; NA; NA; NA; NA; NA; NA; NA; NA; NA; NA; NA; NA; NA
K13747	203	0.0344376	0.223369	1	6.5198	7.53161	carboxynorspermidine decarboxylase [EC:4.1.1.-]; Metabolism; Amino Acid Metabolism; Arginine and proline metabolism; NA; NA; NA; NA; NA; NA; NA; NA; NA; NA; NA; NA; NA; NA; NA; NA; NA; NA; NA; NA; NA; NA; NA; NA; NA; NA; NA; NA; NA; NA; NA; NA; NA; NA; NA; NA; NA; NA; NA; NA; NA; NA; NA; NA; NA; NA; NA; NA; NA; NA; NA; NA; NA; NA
K06864	203	0.0344376	0.223369	1	5.1743	6.1478	None; Unclassified; Poorly Characterized; General function prediction only; NA; NA; NA; NA; NA; NA; NA; NA; NA; NA; NA; NA; NA; NA; NA; NA; NA; NA; NA; NA; NA; NA; NA; NA; NA; NA; NA; NA; NA; NA; NA; NA; NA; NA; NA; NA; NA; NA; NA; NA; NA; NA; NA; NA; NA; NA; NA; NA; NA; NA; NA; NA; NA; NA
K04094	203	0.0344376	0.223369	1	4.99196	6.03669	methylenetetrahydrofolate--tRNA-(uracil-5-)-methyltransferase [EC:2.1.1.74]; glucose inhibited division protein Gid; Genetic Information Processing; Replication and Repair; Chromosome; NA; NA; NA; NA; NA; NA; NA; NA; NA; NA; NA; NA; NA; NA; NA; NA; NA; NA; NA; NA; NA; NA; NA; NA; NA; NA; NA; NA; NA; NA; NA; NA; NA; NA; NA; NA; NA; NA; NA; NA; NA; NA; NA; NA; NA; NA; NA; NA; NA; NA; NA; NA; NA
K01579	203	0.0344376	0.223369	1	6.24392	7.30354	aspartate 1-decarboxylase [EC:4.1.1.11]; Metabolism; Metabolism of Other Amino Acids; beta-Alanine metabolism; Metabolism; Metabolism of Cofactors and Vitamins; Pantothenate and CoA biosynthesis; NA; NA; NA; NA; NA; NA; NA; NA; NA; NA; NA; NA; NA; NA; NA; NA; NA; NA; NA; NA; NA; NA; NA; NA; NA; NA; NA; NA; NA; NA; NA; NA; NA; NA; NA; NA; NA; NA; NA; NA; NA; NA; NA; NA; NA; NA; NA; NA; NA; NA; NA
K05311	203	0.0344376	0.223369	1	2.20429	3.45945	central glycolytic genes regulator; Genetic Information Processing; Transcription; Transcription factors; NA; NA; NA; NA; NA; NA; NA; NA; NA; NA; NA; NA; NA; NA; NA; NA; NA; NA; NA; NA; NA; NA; NA; NA; NA; NA; NA; NA; NA; NA; NA; NA; NA; NA; NA; NA; NA; NA; NA; NA; NA; NA; NA; NA; NA; NA; NA; NA; NA; NA; NA; NA; NA; NA
K00239	203	0.0344376	0.223369	1	6.45512	7.4355	succinate dehydrogenase flavoprotein subunit [EC:1.3.99.1]; Metabolism; Xenobiotics Biodegradation and Metabolism; Toluene degradation; Metabolism; Carbohydrate Metabolism; Citrate cycle (TCA cycle); Metabolism; Energy Metabolism; Carbon fixation pathways in prokaryotes; Metabolism; Energy Metabolism; Oxidative phosphorylation; Metabolism; Carbohydrate Metabolism; Butanoate metabolism; NA; NA; NA…
K01834	203	0.0344376	0.223369	1	8.45358	9.40378	phosphoglycerate mutase [EC:5.4.2.1]; Metabolism; Carbohydrate Metabolism; Glycolysis / Gluconeogenesis; Metabolism; Energy Metabolism; Methane metabolism; NA; NA; NA; NA; NA; NA; NA; NA; NA; NA; NA; NA; NA; NA; NA; NA; NA; NA; NA; NA; NA; NA; NA; NA; NA; NA; NA; NA; NA; NA; NA; NA; NA; NA; NA; NA; NA; NA; NA; NA; NA; NA; NA; NA; NA; NA; NA; NA; NA; NA; NA
K00104	203	0.0344376	0.223369	1	3.88152	5.01642	glycolate oxidase [EC:1.1.3.15]; Metabolism; Carbohydrate Metabolism; Glyoxylate and dicarboxylate metabolism; NA; NA; NA; NA; NA; NA; NA; NA; NA; NA; NA; NA; NA; NA; NA; NA; NA; NA; NA; NA; NA; NA; NA; NA; NA; NA; NA; NA; NA; NA; NA; NA; NA; NA; NA; NA; NA; NA; NA; NA; NA; NA; NA; NA; NA; NA; NA; NA; NA; NA; NA; NA; NA; NA
K00844	203	0.0344376	0.223369	1	2.36031	3.56582	hexokinase [EC:2.7.1.1]; Organismal Systems; Digestive System; Carbohydrate digestion and absorption; Metabolism; Biosynthesis of Other Secondary Metabolites; Streptomycin biosynthesis; Metabolism; Biosynthesis of Other Secondary Metabolites; Butirosin and neomycin biosynthesis; Organismal Systems; Endocrine System; Insulin signaling pathway; Metabolism; Carbohydrate Metabolism; Starch and sucros…
K06131	203	0.0344376	0.223369	1	7.25553	8.21398	cardiolipin synthase [EC:2.7.8.-]; Metabolism; Lipid Metabolism; Glycerophospholipid metabolism; NA; NA; NA; NA; NA; NA; NA; NA; NA; NA; NA; NA; NA; NA; NA; NA; NA; NA; NA; NA; NA; NA; NA; NA; NA; NA; NA; NA; NA; NA; NA; NA; NA; NA; NA; NA; NA; NA; NA; NA; NA; NA; NA; NA; NA; NA; NA; NA; NA; NA; NA; NA; NA; NA
K03481	203	0.0344376	0.223369	1	3.46208	4.53682	RpiR family transcriptional regulator, glv operon transcriptional regulator; Genetic Information Processing; Transcription; Transcription factors; NA; NA; NA; NA; NA; NA; NA; NA; NA; NA; NA; NA; NA; NA; NA; NA; NA; NA; NA; NA; NA; NA; NA; NA; NA; NA; NA; NA; NA; NA; NA; NA; NA; NA; NA; NA; NA; NA; NA; NA; NA; NA; NA; NA; NA; NA; NA; NA; NA; NA; NA; NA; NA; NA
K07033	203	0.0344376	0.223369	1	5.11804	6.17858	None; Unclassified; Poorly Characterized; General function prediction only; NA; NA; NA; NA; NA; NA; NA; NA; NA; NA; NA; NA; NA; NA; NA; NA; NA; NA; NA; NA; NA; NA; NA; NA; NA; NA; NA; NA; NA; NA; NA; NA; NA; NA; NA; NA; NA; NA; NA; NA; NA; NA; NA; NA; NA; NA; NA; NA; NA; NA; NA; NA; NA; NA
K12257	203.5	0.0352687	0.224341	1	6.47225	7.46492	SecD/SecF fusion protein; Environmental Information Processing; Membrane Transport; Secretion system; Genetic Information Processing; Folding, Sorting and Degradation; Protein export; Environmental Information Processing; Membrane Transport; Bacterial secretion system; NA; NA; NA; NA; NA; NA; NA; NA; NA; NA; NA; NA; NA; NA; NA; NA; NA; NA; NA; NA; NA; NA; NA; NA; NA; NA; NA; NA; NA; NA; NA; NA; N…
K03273	204	0.0361259	0.224341	1	3.96032	4.95226	D-glycero-D-manno-heptose 1,7-bisphosphate phosphatase [EC:3.1.3.-]; Metabolism; Glycan Biosynthesis and Metabolism; Lipopolysaccharide biosynthesis proteins; Metabolism; Glycan Biosynthesis and Metabolism; Lipopolysaccharide biosynthesis; NA; NA; NA; NA; NA; NA; NA; NA; NA; NA; NA; NA; NA; NA; NA; NA; NA; NA; NA; NA; NA; NA; NA; NA; NA; NA; NA; NA; NA; NA; NA; NA; NA; NA; NA; NA; NA; NA; NA; NA;…
K04763	204	0.0361259	0.224341	1	7.02537	8.00751	integrase/recombinase XerD; Genetic Information Processing; Replication and Repair; Chromosome; NA; NA; NA; NA; NA; NA; NA; NA; NA; NA; NA; NA; NA; NA; NA; NA; NA; NA; NA; NA; NA; NA; NA; NA; NA; NA; NA; NA; NA; NA; NA; NA; NA; NA; NA; NA; NA; NA; NA; NA; NA; NA; NA; NA; NA; NA; NA; NA; NA; NA; NA; NA; NA; NA
K01685	204	0.0361259	0.224341	1	5.26595	6.22662	altronate hydrolase [EC:4.2.1.7]; Metabolism; Carbohydrate Metabolism; Pentose and glucuronate interconversions; NA; NA; NA; NA; NA; NA; NA; NA; NA; NA; NA; NA; NA; NA; NA; NA; NA; NA; NA; NA; NA; NA; NA; NA; NA; NA; NA; NA; NA; NA; NA; NA; NA; NA; NA; NA; NA; NA; NA; NA; NA; NA; NA; NA; NA; NA; NA; NA; NA; NA; NA; NA; NA; NA
K01727	204	0.0361259	0.224341	1	0.136066	0.494203	hyaluronate lyase [EC:4.2.2.1]; Unclassified; Metabolism; Others; NA; NA; NA; NA; NA; NA; NA; NA; NA; NA; NA; NA; NA; NA; NA; NA; NA; NA; NA; NA; NA; NA; NA; NA; NA; NA; NA; NA; NA; NA; NA; NA; NA; NA; NA; NA; NA; NA; NA; NA; NA; NA; NA; NA; NA; NA; NA; NA; NA; NA; NA; NA; NA; NA
K03561	204	0.0361259	0.224341	1	6.55216	7.759	biopolymer transport protein ExbB; Unclassified; Cellular Processes and Signaling; Cell motility and secretion; NA; NA; NA; NA; NA; NA; NA; NA; NA; NA; NA; NA; NA; NA; NA; NA; NA; NA; NA; NA; NA; NA; NA; NA; NA; NA; NA; NA; NA; NA; NA; NA; NA; NA; NA; NA; NA; NA; NA; NA; NA; NA; NA; NA; NA; NA; NA; NA; NA; NA; NA; NA; NA; NA
K07727	204	0.0361259	0.224341	1	6.91316	7.8894	putative transcriptional regulator; Genetic Information Processing; Transcription; Transcription factors; NA; NA; NA; NA; NA; NA; NA; NA; NA; NA; NA; NA; NA; NA; NA; NA; NA; NA; NA; NA; NA; NA; NA; NA; NA; NA; NA; NA; NA; NA; NA; NA; NA; NA; NA; NA; NA; NA; NA; NA; NA; NA; NA; NA; NA; NA; NA; NA; NA; NA; NA; NA; NA; NA
K01744	204	0.0361259	0.224341	1	6.16696	7.17968	aspartate ammonia-lyase [EC:4.3.1.1]; Metabolism; Amino Acid Metabolism; Alanine, aspartate and glutamate metabolism; Metabolism; Energy Metabolism; Nitrogen metabolism; NA; NA; NA; NA; NA; NA; NA; NA; NA; NA; NA; NA; NA; NA; NA; NA; NA; NA; NA; NA; NA; NA; NA; NA; NA; NA; NA; NA; NA; NA; NA; NA; NA; NA; NA; NA; NA; NA; NA; NA; NA; NA; NA; NA; NA; NA; NA; NA; NA; NA; NA
K01749	204	0.0361259	0.224341	1	5.16714	6.07598	hydroxymethylbilane synthase [EC:2.5.1.61]; Metabolism; Metabolism of Cofactors and Vitamins; Porphyrin and chlorophyll metabolism; NA; NA; NA; NA; NA; NA; NA; NA; NA; NA; NA; NA; NA; NA; NA; NA; NA; NA; NA; NA; NA; NA; NA; NA; NA; NA; NA; NA; NA; NA; NA; NA; NA; NA; NA; NA; NA; NA; NA; NA; NA; NA; NA; NA; NA; NA; NA; NA; NA; NA; NA; NA; NA; NA
K03294	204	0.0361259	0.224341	1	5.4441	6.42426	basic amino acid/polyamine antiporter, APA family; Unclassified; Cellular Processes and Signaling; Other ion-coupled transporters; NA; NA; NA; NA; NA; NA; NA; NA; NA; NA; NA; NA; NA; NA; NA; NA; NA; NA; NA; NA; NA; NA; NA; NA; NA; NA; NA; NA; NA; NA; NA; NA; NA; NA; NA; NA; NA; NA; NA; NA; NA; NA; NA; NA; NA; NA; NA; NA; NA; NA; NA; NA; NA; NA
K00176	204	0.0361259	0.224341	1	5.71768	6.84134	2-oxoglutarate ferredoxin oxidoreductase subunit delta [EC:1.2.7.3]; Metabolism; Carbohydrate Metabolism; Citrate cycle (TCA cycle); Metabolism; Energy Metabolism; Carbon fixation pathways in prokaryotes; NA; NA; NA; NA; NA; NA; NA; NA; NA; NA; NA; NA; NA; NA; NA; NA; NA; NA; NA; NA; NA; NA; NA; NA; NA; NA; NA; NA; NA; NA; NA; NA; NA; NA; NA; NA; NA; NA; NA; NA; NA; NA; NA; NA; NA; NA; NA; NA; NA…
K09810	204	0.0361259	0.224341	1	5.52794	6.66074	lipoprotein-releasing system ATP-binding protein [EC:3.6.3.-]; Environmental Information Processing; Membrane Transport; ABC transporters; Environmental Information Processing; Membrane Transport; Transporters; NA; NA; NA; NA; NA; NA; NA; NA; NA; NA; NA; NA; NA; NA; NA; NA; NA; NA; NA; NA; NA; NA; NA; NA; NA; NA; NA; NA; NA; NA; NA; NA; NA; NA; NA; NA; NA; NA; NA; NA; NA; NA; NA; NA; NA; NA; NA; …
K02492	204	0.0361259	0.224341	1	5.05198	5.96173	glutamyl-tRNA reductase [EC:1.2.1.70]; Metabolism; Metabolism of Cofactors and Vitamins; Porphyrin and chlorophyll metabolism; NA; NA; NA; NA; NA; NA; NA; NA; NA; NA; NA; NA; NA; NA; NA; NA; NA; NA; NA; NA; NA; NA; NA; NA; NA; NA; NA; NA; NA; NA; NA; NA; NA; NA; NA; NA; NA; NA; NA; NA; NA; NA; NA; NA; NA; NA; NA; NA; NA; NA; NA; NA; NA; NA
K01251	204	0.0361259	0.224341	1	3.81127	4.72632	adenosylhomocysteinase [EC:3.3.1.1]; Metabolism; Amino Acid Metabolism; Cysteine and methionine metabolism; NA; NA; NA; NA; NA; NA; NA; NA; NA; NA; NA; NA; NA; NA; NA; NA; NA; NA; NA; NA; NA; NA; NA; NA; NA; NA; NA; NA; NA; NA; NA; NA; NA; NA; NA; NA; NA; NA; NA; NA; NA; NA; NA; NA; NA; NA; NA; NA; NA; NA; NA; NA; NA; NA
K03100	204	0.0361259	0.224341	1	7.76087	8.7332	signal peptidase I [EC:3.4.21.89]; Metabolism; Enzyme Families; Peptidases; Genetic Information Processing; Folding, Sorting and Degradation; Protein export; NA; NA; NA; NA; NA; NA; NA; NA; NA; NA; NA; NA; NA; NA; NA; NA; NA; NA; NA; NA; NA; NA; NA; NA; NA; NA; NA; NA; NA; NA; NA; NA; NA; NA; NA; NA; NA; NA; NA; NA; NA; NA; NA; NA; NA; NA; NA; NA; NA; NA; NA
K01212	204	0.0361259	0.224341	1	5.88938	6.96055	levanase [EC:3.2.1.65]; Metabolism; Carbohydrate Metabolism; Starch and sucrose metabolism; NA; NA; NA; NA; NA; NA; NA; NA; NA; NA; NA; NA; NA; NA; NA; NA; NA; NA; NA; NA; NA; NA; NA; NA; NA; NA; NA; NA; NA; NA; NA; NA; NA; NA; NA; NA; NA; NA; NA; NA; NA; NA; NA; NA; NA; NA; NA; NA; NA; NA; NA; NA; NA; NA
K01118	204	0.0361259	0.224341	1	3.50474	4.56136	FMN-dependent NADH-azoreductase [EC:1.7.-.-]; Unclassified; Metabolism; Others; NA; NA; NA; NA; NA; NA; NA; NA; NA; NA; NA; NA; NA; NA; NA; NA; NA; NA; NA; NA; NA; NA; NA; NA; NA; NA; NA; NA; NA; NA; NA; NA; NA; NA; NA; NA; NA; NA; NA; NA; NA; NA; NA; NA; NA; NA; NA; NA; NA; NA; NA; NA; NA; NA
K03671	204	0.0361259	0.224341	1	7.78393	8.73533	thioredoxin 1; Genetic Information Processing; Folding, Sorting and Degradation; Chaperones and folding catalysts; NA; NA; NA; NA; NA; NA; NA; NA; NA; NA; NA; NA; NA; NA; NA; NA; NA; NA; NA; NA; NA; NA; NA; NA; NA; NA; NA; NA; NA; NA; NA; NA; NA; NA; NA; NA; NA; NA; NA; NA; NA; NA; NA; NA; NA; NA; NA; NA; NA; NA; NA; NA; NA; NA
K00688	204	0.0361259	0.224341	1	7.41074	8.3656	starch phosphorylase [EC:2.4.1.1]; Organismal Systems; Endocrine System; Insulin signaling pathway; Metabolism; Carbohydrate Metabolism; Starch and sucrose metabolism; NA; NA; NA; NA; NA; NA; NA; NA; NA; NA; NA; NA; NA; NA; NA; NA; NA; NA; NA; NA; NA; NA; NA; NA; NA; NA; NA; NA; NA; NA; NA; NA; NA; NA; NA; NA; NA; NA; NA; NA; NA; NA; NA; NA; NA; NA; NA; NA; NA; NA; NA
K00532	204	0.0361259	0.224341	1	1.14642	2.42436	ferredoxin hydrogenase [EC:1.12.7.2]; Metabolism; Energy Metabolism; Methane metabolism; NA; NA; NA; NA; NA; NA; NA; NA; NA; NA; NA; NA; NA; NA; NA; NA; NA; NA; NA; NA; NA; NA; NA; NA; NA; NA; NA; NA; NA; NA; NA; NA; NA; NA; NA; NA; NA; NA; NA; NA; NA; NA; NA; NA; NA; NA; NA; NA; NA; NA; NA; NA; NA; NA
K01817	204	0.0361259	0.224341	1	6.54049	7.53662	phosphoribosylanthranilate isomerase [EC:5.3.1.24]; Metabolism; Amino Acid Metabolism; Phenylalanine, tyrosine and tryptophan biosynthesis; NA; NA; NA; NA; NA; NA; NA; NA; NA; NA; NA; NA; NA; NA; NA; NA; NA; NA; NA; NA; NA; NA; NA; NA; NA; NA; NA; NA; NA; NA; NA; NA; NA; NA; NA; NA; NA; NA; NA; NA; NA; NA; NA; NA; NA; NA; NA; NA; NA; NA; NA; NA; NA; NA
K01144	204	0.0361259	0.224341	1	5.55752	6.69645	exodeoxyribonuclease V [EC:3.1.11.5]; Unclassified; Genetic Information Processing; Replication, recombination and repair proteins; NA; NA; NA; NA; NA; NA; NA; NA; NA; NA; NA; NA; NA; NA; NA; NA; NA; NA; NA; NA; NA; NA; NA; NA; NA; NA; NA; NA; NA; NA; NA; NA; NA; NA; NA; NA; NA; NA; NA; NA; NA; NA; NA; NA; NA; NA; NA; NA; NA; NA; NA; NA; NA; NA
K01879	204	0.0361259	0.224341	1	4.05643	5.00142	glycyl-tRNA synthetase beta chain [EC:6.1.1.14]; Genetic Information Processing; Translation; Aminoacyl-tRNA biosynthesis; Metabolism; Amino Acid Metabolism; Amino acid related enzymes; NA; NA; NA; NA; NA; NA; NA; NA; NA; NA; NA; NA; NA; NA; NA; NA; NA; NA; NA; NA; NA; NA; NA; NA; NA; NA; NA; NA; NA; NA; NA; NA; NA; NA; NA; NA; NA; NA; NA; NA; NA; NA; NA; NA; NA; NA; NA; NA; NA; NA; NA
K01878	204	0.0361259	0.224341	1	4.05824	5.00146	glycyl-tRNA synthetase alpha chain [EC:6.1.1.14]; Genetic Information Processing; Translation; Aminoacyl-tRNA biosynthesis; Metabolism; Amino Acid Metabolism; Amino acid related enzymes; NA; NA; NA; NA; NA; NA; NA; NA; NA; NA; NA; NA; NA; NA; NA; NA; NA; NA; NA; NA; NA; NA; NA; NA; NA; NA; NA; NA; NA; NA; NA; NA; NA; NA; NA; NA; NA; NA; NA; NA; NA; NA; NA; NA; NA; NA; NA; NA; NA; NA; NA
K01698	204	0.0361259	0.224341	1	5.11107	6.01118	porphobilinogen synthase [EC:4.2.1.24]; Metabolism; Metabolism of Cofactors and Vitamins; Porphyrin and chlorophyll metabolism; NA; NA; NA; NA; NA; NA; NA; NA; NA; NA; NA; NA; NA; NA; NA; NA; NA; NA; NA; NA; NA; NA; NA; NA; NA; NA; NA; NA; NA; NA; NA; NA; NA; NA; NA; NA; NA; NA; NA; NA; NA; NA; NA; NA; NA; NA; NA; NA; NA; NA; NA; NA; NA; NA
K05995	204	0.0361259	0.224341	1	5.76884	6.84662	dipeptidase E [EC:3.4.13.21]; Metabolism; Enzyme Families; Peptidases; NA; NA; NA; NA; NA; NA; NA; NA; NA; NA; NA; NA; NA; NA; NA; NA; NA; NA; NA; NA; NA; NA; NA; NA; NA; NA; NA; NA; NA; NA; NA; NA; NA; NA; NA; NA; NA; NA; NA; NA; NA; NA; NA; NA; NA; NA; NA; NA; NA; NA; NA; NA; NA; NA
K00248	204	0.0361259	0.224341	1	5.69198	6.7331	butyryl-CoA dehydrogenase [EC:1.3.8.1]; butyryl-CoA dehydrogenase [EC:1.3.99.2]; Metabolism; Amino Acid Metabolism; Valine, leucine and isoleucine degradation; Metabolism; Carbohydrate Metabolism; Butanoate metabolism; Metabolism; Lipid Metabolism; Fatty acid metabolism; NA; NA; NA; NA; NA; NA; NA; NA; NA; NA; NA; NA; NA; NA; NA; NA; NA; NA; NA; NA; NA; NA; NA; NA; NA; NA; NA; NA; NA; NA; NA; NA;…
K08963	204	0.0361259	0.224341	1	4.26682	5.31917	methylthioribose-1-phosphate isomerase [EC:5.3.1.23]; Metabolism; Amino Acid Metabolism; Cysteine and methionine metabolism; NA; NA; NA; NA; NA; NA; NA; NA; NA; NA; NA; NA; NA; NA; NA; NA; NA; NA; NA; NA; NA; NA; NA; NA; NA; NA; NA; NA; NA; NA; NA; NA; NA; NA; NA; NA; NA; NA; NA; NA; NA; NA; NA; NA; NA; NA; NA; NA; NA; NA; NA; NA; NA; NA
K08070	204	0.0361259	0.224341	1	3.60537	4.72643	2-alkenal reductase [EC:1.3.1.74]; Unclassified; Metabolism; Others; NA; NA; NA; NA; NA; NA; NA; NA; NA; NA; NA; NA; NA; NA; NA; NA; NA; NA; NA; NA; NA; NA; NA; NA; NA; NA; NA; NA; NA; NA; NA; NA; NA; NA; NA; NA; NA; NA; NA; NA; NA; NA; NA; NA; NA; NA; NA; NA; NA; NA; NA; NA; NA; NA
K07552	205	0.0378842	0.231187	1	3.01013	3.83312	MFS transporter, DHA1 family, bicyclomycin/chloramphenicol resistance protein; Environmental Information Processing; Membrane Transport; Transporters; NA; NA; NA; NA; NA; NA; NA; NA; NA; NA; NA; NA; NA; NA; NA; NA; NA; NA; NA; NA; NA; NA; NA; NA; NA; NA; NA; NA; NA; NA; NA; NA; NA; NA; NA; NA; NA; NA; NA; NA; NA; NA; NA; NA; NA; NA; NA; NA; NA; NA; NA; NA; NA; NA
K07154	205	0.0378842	0.231187	1	5.9105	6.97997	None; Unclassified; Poorly Characterized; General function prediction only; NA; NA; NA; NA; NA; NA; NA; NA; NA; NA; NA; NA; NA; NA; NA; NA; NA; NA; NA; NA; NA; NA; NA; NA; NA; NA; NA; NA; NA; NA; NA; NA; NA; NA; NA; NA; NA; NA; NA; NA; NA; NA; NA; NA; NA; NA; NA; NA; NA; NA; NA; NA; NA; NA
K01845	205	0.0378842	0.231187	1	5.14158	6.0381	glutamate-1-semialdehyde 2,1-aminomutase [EC:5.4.3.8]; Metabolism; Amino Acid Metabolism; Amino acid related enzymes; Metabolism; Metabolism of Cofactors and Vitamins; Porphyrin and chlorophyll metabolism; NA; NA; NA; NA; NA; NA; NA; NA; NA; NA; NA; NA; NA; NA; NA; NA; NA; NA; NA; NA; NA; NA; NA; NA; NA; NA; NA; NA; NA; NA; NA; NA; NA; NA; NA; NA; NA; NA; NA; NA; NA; NA; NA; NA; NA; NA; NA; NA; N…
K00850	205	0.0378842	0.231187	1	7.97063	8.88614	6-phosphofructokinase [EC:2.7.1.11]; Metabolism; Carbohydrate Metabolism; Pentose phosphate pathway; Metabolism; Carbohydrate Metabolism; Glycolysis / Gluconeogenesis; Metabolism; Carbohydrate Metabolism; Fructose and mannose metabolism; Metabolism; Energy Metabolism; Methane metabolism; Metabolism; Carbohydrate Metabolism; Galactose metabolism; NA; NA; NA; NA; NA; NA; NA; NA; NA; NA; NA; NA; NA;…
K00177	205	0.0378842	0.231187	1	5.76743	6.87827	2-oxoglutarate ferredoxin oxidoreductase subunit gamma [EC:1.2.7.3]; Metabolism; Carbohydrate Metabolism; Citrate cycle (TCA cycle); Metabolism; Energy Metabolism; Carbon fixation pathways in prokaryotes; NA; NA; NA; NA; NA; NA; NA; NA; NA; NA; NA; NA; NA; NA; NA; NA; NA; NA; NA; NA; NA; NA; NA; NA; NA; NA; NA; NA; NA; NA; NA; NA; NA; NA; NA; NA; NA; NA; NA; NA; NA; NA; NA; NA; NA; NA; NA; NA; NA…
K07271	205	0.0378842	0.231187	1	6.64422	7.66356	lipopolysaccharide cholinephosphotransferase [EC:2.7.8.-]; Unclassified; Cellular Processes and Signaling; Membrane and intracellular structural molecules; NA; NA; NA; NA; NA; NA; NA; NA; NA; NA; NA; NA; NA; NA; NA; NA; NA; NA; NA; NA; NA; NA; NA; NA; NA; NA; NA; NA; NA; NA; NA; NA; NA; NA; NA; NA; NA; NA; NA; NA; NA; NA; NA; NA; NA; NA; NA; NA; NA; NA; NA; NA; NA; NA
K03499	205	0.0378842	0.231187	1	7.81378	8.74405	trk system potassium uptake protein TrkA; Unclassified; Cellular Processes and Signaling; Other ion-coupled transporters; NA; NA; NA; NA; NA; NA; NA; NA; NA; NA; NA; NA; NA; NA; NA; NA; NA; NA; NA; NA; NA; NA; NA; NA; NA; NA; NA; NA; NA; NA; NA; NA; NA; NA; NA; NA; NA; NA; NA; NA; NA; NA; NA; NA; NA; NA; NA; NA; NA; NA; NA; NA; NA; NA
K00700	205	0.0378842	0.231187	1	7.30696	8.2434	1,4-alpha-glucan branching enzyme [EC:2.4.1.18]; Metabolism; Carbohydrate Metabolism; Starch and sucrose metabolism; NA; NA; NA; NA; NA; NA; NA; NA; NA; NA; NA; NA; NA; NA; NA; NA; NA; NA; NA; NA; NA; NA; NA; NA; NA; NA; NA; NA; NA; NA; NA; NA; NA; NA; NA; NA; NA; NA; NA; NA; NA; NA; NA; NA; NA; NA; NA; NA; NA; NA; NA; NA; NA; NA
K08302	205	0.0378842	0.231187	1	3.42114	4.38266	tagatose 1,6-diphosphate aldolase [EC:4.1.2.40]; Metabolism; Carbohydrate Metabolism; Galactose metabolism; NA; NA; NA; NA; NA; NA; NA; NA; NA; NA; NA; NA; NA; NA; NA; NA; NA; NA; NA; NA; NA; NA; NA; NA; NA; NA; NA; NA; NA; NA; NA; NA; NA; NA; NA; NA; NA; NA; NA; NA; NA; NA; NA; NA; NA; NA; NA; NA; NA; NA; NA; NA; NA; NA
K03324	205	0.0378842	0.231187	1	7.25004	8.18444	phosphate:Na+ symporter; phosphate:Na+ symporter, PNaS family; Unclassified; Cellular Processes and Signaling; Other ion-coupled transporters; NA; NA; NA; NA; NA; NA; NA; NA; NA; NA; NA; NA; NA; NA; NA; NA; NA; NA; NA; NA; NA; NA; NA; NA; NA; NA; NA; NA; NA; NA; NA; NA; NA; NA; NA; NA; NA; NA; NA; NA; NA; NA; NA; NA; NA; NA; NA; NA; NA; NA; NA; NA; NA
K08676	205	0.0378842	0.231187	1	0.473863	0.878215	tricorn protease [EC:3.4.21.-]; Metabolism; Enzyme Families; Peptidases; NA; NA; NA; NA; NA; NA; NA; NA; NA; NA; NA; NA; NA; NA; NA; NA; NA; NA; NA; NA; NA; NA; NA; NA; NA; NA; NA; NA; NA; NA; NA; NA; NA; NA; NA; NA; NA; NA; NA; NA; NA; NA; NA; NA; NA; NA; NA; NA; NA; NA; NA; NA; NA; NA
K00979	205	0.0378842	0.231187	1	5.7898	6.9389	3-deoxy-manno-octulosonate cytidylyltransferase (CMP-KDO synthetase) [EC:2.7.7.38]; Metabolism; Glycan Biosynthesis and Metabolism; Lipopolysaccharide biosynthesis proteins; Metabolism; Glycan Biosynthesis and Metabolism; Lipopolysaccharide biosynthesis; NA; NA; NA; NA; NA; NA; NA; NA; NA; NA; NA; NA; NA; NA; NA; NA; NA; NA; NA; NA; NA; NA; NA; NA; NA; NA; NA; NA; NA; NA; NA; NA; NA; NA; NA; NA; …
K04074	206	0.0397101	0.237224	1	4.07595	5.06818	cell division initiation protein; Genetic Information Processing; Replication and Repair; Chromosome; NA; NA; NA; NA; NA; NA; NA; NA; NA; NA; NA; NA; NA; NA; NA; NA; NA; NA; NA; NA; NA; NA; NA; NA; NA; NA; NA; NA; NA; NA; NA; NA; NA; NA; NA; NA; NA; NA; NA; NA; NA; NA; NA; NA; NA; NA; NA; NA; NA; NA; NA; NA; NA; NA
K09117	206	0.0397149	0.237224	1	5.83683	6.77094	hypothetical protein; Unclassified; Poorly Characterized; Function unknown; NA; NA; NA; NA; NA; NA; NA; NA; NA; NA; NA; NA; NA; NA; NA; NA; NA; NA; NA; NA; NA; NA; NA; NA; NA; NA; NA; NA; NA; NA; NA; NA; NA; NA; NA; NA; NA; NA; NA; NA; NA; NA; NA; NA; NA; NA; NA; NA; NA; NA; NA; NA; NA; NA
K06200	206	0.0397149	0.237224	1	5.59282	6.47925	carbon starvation protein; Unclassified; Cellular Processes and Signaling; Signal transduction mechanisms; NA; NA; NA; NA; NA; NA; NA; NA; NA; NA; NA; NA; NA; NA; NA; NA; NA; NA; NA; NA; NA; NA; NA; NA; NA; NA; NA; NA; NA; NA; NA; NA; NA; NA; NA; NA; NA; NA; NA; NA; NA; NA; NA; NA; NA; NA; NA; NA; NA; NA; NA; NA; NA; NA
K03686	206	0.0397149	0.237224	1	7.6978	8.65561	molecular chaperone DnaJ; Genetic Information Processing; Folding, Sorting and Degradation; Chaperones and folding catalysts; NA; NA; NA; NA; NA; NA; NA; NA; NA; NA; NA; NA; NA; NA; NA; NA; NA; NA; NA; NA; NA; NA; NA; NA; NA; NA; NA; NA; NA; NA; NA; NA; NA; NA; NA; NA; NA; NA; NA; NA; NA; NA; NA; NA; NA; NA; NA; NA; NA; NA; NA; NA; NA; NA
K00639	206	0.0397149	0.237224	1	5.72956	6.84758	glycine C-acetyltransferase [EC:2.3.1.29]; Metabolism; Amino Acid Metabolism; Amino acid related enzymes; Metabolism; Amino Acid Metabolism; Glycine, serine and threonine metabolism; NA; NA; NA; NA; NA; NA; NA; NA; NA; NA; NA; NA; NA; NA; NA; NA; NA; NA; NA; NA; NA; NA; NA; NA; NA; NA; NA; NA; NA; NA; NA; NA; NA; NA; NA; NA; NA; NA; NA; NA; NA; NA; NA; NA; NA; NA; NA; NA; NA; NA; NA
K07496	206	0.0397149	0.237224	1	5.60265	6.58538	putative transposase; Unclassified; Genetic Information Processing; Replication, recombination and repair proteins; NA; NA; NA; NA; NA; NA; NA; NA; NA; NA; NA; NA; NA; NA; NA; NA; NA; NA; NA; NA; NA; NA; NA; NA; NA; NA; NA; NA; NA; NA; NA; NA; NA; NA; NA; NA; NA; NA; NA; NA; NA; NA; NA; NA; NA; NA; NA; NA; NA; NA; NA; NA; NA; NA
K06042	206	0.0397149	0.237224	1	5.57711	6.55807	precorrin-8X methylmutase [EC:5.4.1.2]; Metabolism; Metabolism of Cofactors and Vitamins; Porphyrin and chlorophyll metabolism; NA; NA; NA; NA; NA; NA; NA; NA; NA; NA; NA; NA; NA; NA; NA; NA; NA; NA; NA; NA; NA; NA; NA; NA; NA; NA; NA; NA; NA; NA; NA; NA; NA; NA; NA; NA; NA; NA; NA; NA; NA; NA; NA; NA; NA; NA; NA; NA; NA; NA; NA; NA; NA; NA
K01633	206	0.0397149	0.237224	1	5.79759	6.89422	dihydroneopterin aldolase [EC:4.1.2.25]; Metabolism; Metabolism of Cofactors and Vitamins; Folate biosynthesis; NA; NA; NA; NA; NA; NA; NA; NA; NA; NA; NA; NA; NA; NA; NA; NA; NA; NA; NA; NA; NA; NA; NA; NA; NA; NA; NA; NA; NA; NA; NA; NA; NA; NA; NA; NA; NA; NA; NA; NA; NA; NA; NA; NA; NA; NA; NA; NA; NA; NA; NA; NA; NA; NA
K01658	206	0.0397149	0.237224	1	6.57226	7.58799	anthranilate synthase component II [EC:4.1.3.27]; Metabolism; Amino Acid Metabolism; Phenylalanine, tyrosine and tryptophan biosynthesis; NA; NA; NA; NA; NA; NA; NA; NA; NA; NA; NA; NA; NA; NA; NA; NA; NA; NA; NA; NA; NA; NA; NA; NA; NA; NA; NA; NA; NA; NA; NA; NA; NA; NA; NA; NA; NA; NA; NA; NA; NA; NA; NA; NA; NA; NA; NA; NA; NA; NA; NA; NA; NA; NA
K02897	206	0.0397149	0.237224	1	6.12015	7.11372	large subunit ribosomal protein L25; Genetic Information Processing; Translation; Ribosome; NA; NA; NA; NA; NA; NA; NA; NA; NA; NA; NA; NA; NA; NA; NA; NA; NA; NA; NA; NA; NA; NA; NA; NA; NA; NA; NA; NA; NA; NA; NA; NA; NA; NA; NA; NA; NA; NA; NA; NA; NA; NA; NA; NA; NA; NA; NA; NA; NA; NA; NA; NA; NA; NA
K02669	206	0.0397149	0.237224	1	5.42098	6.30753	twitching motility protein PilT; Environmental Information Processing; Membrane Transport; Secretion system; Cellular Processes; Cell Motility; Bacterial motility proteins; NA; NA; NA; NA; NA; NA; NA; NA; NA; NA; NA; NA; NA; NA; NA; NA; NA; NA; NA; NA; NA; NA; NA; NA; NA; NA; NA; NA; NA; NA; NA; NA; NA; NA; NA; NA; NA; NA; NA; NA; NA; NA; NA; NA; NA; NA; NA; NA; NA; NA; NA
K06196	206	0.0397149	0.237224	1	3.98791	5.03104	cytochrome c-type biogenesis protein; Unclassified; Cellular Processes and Signaling; Electron transfer carriers; NA; NA; NA; NA; NA; NA; NA; NA; NA; NA; NA; NA; NA; NA; NA; NA; NA; NA; NA; NA; NA; NA; NA; NA; NA; NA; NA; NA; NA; NA; NA; NA; NA; NA; NA; NA; NA; NA; NA; NA; NA; NA; NA; NA; NA; NA; NA; NA; NA; NA; NA; NA; NA; NA
K01759	206	0.0397149	0.237224	1	6.22585	7.11083	lactoylglutathione lyase [EC:4.4.1.5]; Environmental Information Processing; Signal Transduction; MAPK signaling pathway - yeast; Metabolism; Carbohydrate Metabolism; Pyruvate metabolism; NA; NA; NA; NA; NA; NA; NA; NA; NA; NA; NA; NA; NA; NA; NA; NA; NA; NA; NA; NA; NA; NA; NA; NA; NA; NA; NA; NA; NA; NA; NA; NA; NA; NA; NA; NA; NA; NA; NA; NA; NA; NA; NA; NA; NA; NA; NA; NA; NA; NA; NA
K04023	206	0.0397149	0.237224	1	3.49426	4.53828	ethanolamine transporter; Unclassified; Metabolism; Amino acid metabolism; NA; NA; NA; NA; NA; NA; NA; NA; NA; NA; NA; NA; NA; NA; NA; NA; NA; NA; NA; NA; NA; NA; NA; NA; NA; NA; NA; NA; NA; NA; NA; NA; NA; NA; NA; NA; NA; NA; NA; NA; NA; NA; NA; NA; NA; NA; NA; NA; NA; NA; NA; NA; NA; NA
K01436	206	0.0397149	0.237224	1	5.44544	6.39617	aminoacylase [EC:3.5.1.14]; amidohydrolase [EC:3.5.1.-]; Metabolism; Enzyme Families; Peptidases; NA; NA; NA; NA; NA; NA; NA; NA; NA; NA; NA; NA; NA; NA; NA; NA; NA; NA; NA; NA; NA; NA; NA; NA; NA; NA; NA; NA; NA; NA; NA; NA; NA; NA; NA; NA; NA; NA; NA; NA; NA; NA; NA; NA; NA; NA; NA; NA; NA; NA; NA; NA; NA
K09700	207	0.0416152	0.242106	1	0.0988705	0.320443	hypothetical protein; Unclassified; Poorly Characterized; Function unknown; NA; NA; NA; NA; NA; NA; NA; NA; NA; NA; NA; NA; NA; NA; NA; NA; NA; NA; NA; NA; NA; NA; NA; NA; NA; NA; NA; NA; NA; NA; NA; NA; NA; NA; NA; NA; NA; NA; NA; NA; NA; NA; NA; NA; NA; NA; NA; NA; NA; NA; NA; NA; NA; NA
K00833	207	0.0416201	0.242106	1	4.61414	5.47822	adenosylmethionine-8-amino-7-oxononanoate aminotransferase [EC:2.6.1.62]; Metabolism; Metabolism of Cofactors and Vitamins; Biotin metabolism; Metabolism; Amino Acid Metabolism; Amino acid related enzymes; NA; NA; NA; NA; NA; NA; NA; NA; NA; NA; NA; NA; NA; NA; NA; NA; NA; NA; NA; NA; NA; NA; NA; NA; NA; NA; NA; NA; NA; NA; NA; NA; NA; NA; NA; NA; NA; NA; NA; NA; NA; NA; NA; NA; NA; NA; NA; NA; N…
K00175	207	0.0416201	0.242106	1	6.65598	7.8604	2-oxoglutarate ferredoxin oxidoreductase subunit beta [EC:1.2.7.3]; Metabolism; Carbohydrate Metabolism; Citrate cycle (TCA cycle); Metabolism; Energy Metabolism; Carbon fixation pathways in prokaryotes; NA; NA; NA; NA; NA; NA; NA; NA; NA; NA; NA; NA; NA; NA; NA; NA; NA; NA; NA; NA; NA; NA; NA; NA; NA; NA; NA; NA; NA; NA; NA; NA; NA; NA; NA; NA; NA; NA; NA; NA; NA; NA; NA; NA; NA; NA; NA; NA; NA;…
K10907	207	0.0416201	0.242106	1	5.88361	6.87742	aminotransferase [EC:2.6.1.-]; Metabolism; Amino Acid Metabolism; Amino acid related enzymes; NA; NA; NA; NA; NA; NA; NA; NA; NA; NA; NA; NA; NA; NA; NA; NA; NA; NA; NA; NA; NA; NA; NA; NA; NA; NA; NA; NA; NA; NA; NA; NA; NA; NA; NA; NA; NA; NA; NA; NA; NA; NA; NA; NA; NA; NA; NA; NA; NA; NA; NA; NA; NA; NA
K03310	207	0.0416201	0.242106	1	7.45113	8.4022	alanine or glycine:cation symporter, AGCS family; Unclassified; Cellular Processes and Signaling; Other ion-coupled transporters; NA; NA; NA; NA; NA; NA; NA; NA; NA; NA; NA; NA; NA; NA; NA; NA; NA; NA; NA; NA; NA; NA; NA; NA; NA; NA; NA; NA; NA; NA; NA; NA; NA; NA; NA; NA; NA; NA; NA; NA; NA; NA; NA; NA; NA; NA; NA; NA; NA; NA; NA; NA; NA; NA
K09951	207	0.0416201	0.242106	1	6.28164	7.29755	CRISPR-associated protein Cas2; Unclassified; Poorly Characterized; Function unknown; NA; NA; NA; NA; NA; NA; NA; NA; NA; NA; NA; NA; NA; NA; NA; NA; NA; NA; NA; NA; NA; NA; NA; NA; NA; NA; NA; NA; NA; NA; NA; NA; NA; NA; NA; NA; NA; NA; NA; NA; NA; NA; NA; NA; NA; NA; NA; NA; NA; NA; NA; NA; NA; NA
K00705	207	0.0416201	0.242106	1	7.17366	8.14304	4-alpha-glucanotransferase [EC:2.4.1.25]; Metabolism; Carbohydrate Metabolism; Starch and sucrose metabolism; NA; NA; NA; NA; NA; NA; NA; NA; NA; NA; NA; NA; NA; NA; NA; NA; NA; NA; NA; NA; NA; NA; NA; NA; NA; NA; NA; NA; NA; NA; NA; NA; NA; NA; NA; NA; NA; NA; NA; NA; NA; NA; NA; NA; NA; NA; NA; NA; NA; NA; NA; NA; NA; NA
K01615	207	0.0416201	0.242106	1	4.92634	6.11181	glutaconyl-CoA decarboxylase [EC:4.1.1.70]; Metabolism; Carbohydrate Metabolism; Butanoate metabolism; Metabolism; Xenobiotics Biodegradation and Metabolism; Benzoate degradation; NA; NA; NA; NA; NA; NA; NA; NA; NA; NA; NA; NA; NA; NA; NA; NA; NA; NA; NA; NA; NA; NA; NA; NA; NA; NA; NA; NA; NA; NA; NA; NA; NA; NA; NA; NA; NA; NA; NA; NA; NA; NA; NA; NA; NA; NA; NA; NA; NA; NA; NA
K09760	207	0.0416201	0.242106	1	5.98367	6.9855	DNA recombination protein RmuC; Unclassified; Genetic Information Processing; Replication, recombination and repair proteins; NA; NA; NA; NA; NA; NA; NA; NA; NA; NA; NA; NA; NA; NA; NA; NA; NA; NA; NA; NA; NA; NA; NA; NA; NA; NA; NA; NA; NA; NA; NA; NA; NA; NA; NA; NA; NA; NA; NA; NA; NA; NA; NA; NA; NA; NA; NA; NA; NA; NA; NA; NA; NA; NA
K03183	207	0.0416201	0.242106	1	6.67605	7.75266	ubiquinone/menaquinone biosynthesis methyltransferase [EC:2.1.1.163 2.1.1.-]; ubiquinone/menaquinone biosynthesis methyltransferase [EC:2.1.1.-]; Metabolism; Metabolism of Cofactors and Vitamins; Ubiquinone and other terpenoid-quinone biosynthesis; NA; NA; NA; NA; NA; NA; NA; NA; NA; NA; NA; NA; NA; NA; NA; NA; NA; NA; NA; NA; NA; NA; NA; NA; NA; NA; NA; NA; NA; NA; NA; NA; NA; NA; NA; NA; NA; NA…
K03924	207	0.0416201	0.242106	1	6.58896	7.57271	MoxR-like ATPase [EC:3.6.3.-]; Unclassified; Metabolism; Energy metabolism; NA; NA; NA; NA; NA; NA; NA; NA; NA; NA; NA; NA; NA; NA; NA; NA; NA; NA; NA; NA; NA; NA; NA; NA; NA; NA; NA; NA; NA; NA; NA; NA; NA; NA; NA; NA; NA; NA; NA; NA; NA; NA; NA; NA; NA; NA; NA; NA; NA; NA; NA; NA; NA; NA
K00845	207	0.0416201	0.242106	1	7.34399	8.29158	glucokinase [EC:2.7.1.2]; Metabolism; Biosynthesis of Other Secondary Metabolites; Streptomycin biosynthesis; Metabolism; Biosynthesis of Other Secondary Metabolites; Butirosin and neomycin biosynthesis; Metabolism; Carbohydrate Metabolism; Starch and sucrose metabolism; Metabolism; Carbohydrate Metabolism; Glycolysis / Gluconeogenesis; Metabolism; Carbohydrate Metabolism; Galactose metabolism; M…
K02073	207	0.0416201	0.242106	1	6.40028	7.26041	D-methionine transport system substrate-binding protein; Environmental Information Processing; Membrane Transport; ABC transporters; Environmental Information Processing; Membrane Transport; Transporters; NA; NA; NA; NA; NA; NA; NA; NA; NA; NA; NA; NA; NA; NA; NA; NA; NA; NA; NA; NA; NA; NA; NA; NA; NA; NA; NA; NA; NA; NA; NA; NA; NA; NA; NA; NA; NA; NA; NA; NA; NA; NA; NA; NA; NA; NA; NA; NA; NA…
K01419	207	0.0416201	0.242106	1	3.43206	4.42677	ATP-dependent HslUV protease, peptidase subunit HslV [EC:3.4.25.2]; ATP-dependent HslUV protease, peptidase subunit HslV [EC:3.4.25.-]; Metabolism; Enzyme Families; Peptidases; NA; NA; NA; NA; NA; NA; NA; NA; NA; NA; NA; NA; NA; NA; NA; NA; NA; NA; NA; NA; NA; NA; NA; NA; NA; NA; NA; NA; NA; NA; NA; NA; NA; NA; NA; NA; NA; NA; NA; NA; NA; NA; NA; NA; NA; NA; NA; NA; NA; NA; NA; NA; NA
K03667	207	0.0416201	0.242106	1	3.43195	4.4261	ATP-dependent HslUV protease ATP-binding subunit HslU; Genetic Information Processing; Folding, Sorting and Degradation; Chaperones and folding catalysts; NA; NA; NA; NA; NA; NA; NA; NA; NA; NA; NA; NA; NA; NA; NA; NA; NA; NA; NA; NA; NA; NA; NA; NA; NA; NA; NA; NA; NA; NA; NA; NA; NA; NA; NA; NA; NA; NA; NA; NA; NA; NA; NA; NA; NA; NA; NA; NA; NA; NA; NA; NA; NA; NA
K09773	207	0.0416201	0.242106	1	3.56145	4.50944	hypothetical protein; Unclassified; Poorly Characterized; Function unknown; NA; NA; NA; NA; NA; NA; NA; NA; NA; NA; NA; NA; NA; NA; NA; NA; NA; NA; NA; NA; NA; NA; NA; NA; NA; NA; NA; NA; NA; NA; NA; NA; NA; NA; NA; NA; NA; NA; NA; NA; NA; NA; NA; NA; NA; NA; NA; NA; NA; NA; NA; NA; NA; NA
K06927	207	0.0416201	0.242106	1	1.22026	2.50427	None; Unclassified; Poorly Characterized; General function prediction only; NA; NA; NA; NA; NA; NA; NA; NA; NA; NA; NA; NA; NA; NA; NA; NA; NA; NA; NA; NA; NA; NA; NA; NA; NA; NA; NA; NA; NA; NA; NA; NA; NA; NA; NA; NA; NA; NA; NA; NA; NA; NA; NA; NA; NA; NA; NA; NA; NA; NA; NA; NA; NA; NA
K01590	207	0.0416201	0.242106	1	0.164531	0.475766	histidine decarboxylase [EC:4.1.1.22]; Metabolism; Amino Acid Metabolism; Histidine metabolism; NA; NA; NA; NA; NA; NA; NA; NA; NA; NA; NA; NA; NA; NA; NA; NA; NA; NA; NA; NA; NA; NA; NA; NA; NA; NA; NA; NA; NA; NA; NA; NA; NA; NA; NA; NA; NA; NA; NA; NA; NA; NA; NA; NA; NA; NA; NA; NA; NA; NA; NA; NA; NA; NA
K09775	207	0.0416201	0.242106	1	3.9948	5.03133	hypothetical protein; Unclassified; Poorly Characterized; Function unknown; NA; NA; NA; NA; NA; NA; NA; NA; NA; NA; NA; NA; NA; NA; NA; NA; NA; NA; NA; NA; NA; NA; NA; NA; NA; NA; NA; NA; NA; NA; NA; NA; NA; NA; NA; NA; NA; NA; NA; NA; NA; NA; NA; NA; NA; NA; NA; NA; NA; NA; NA; NA; NA; NA
K07129	207.5	0.0425963	0.247445	1	0.106569	0.489219	None; Unclassified; Poorly Characterized; General function prediction only; NA; NA; NA; NA; NA; NA; NA; NA; NA; NA; NA; NA; NA; NA; NA; NA; NA; NA; NA; NA; NA; NA; NA; NA; NA; NA; NA; NA; NA; NA; NA; NA; NA; NA; NA; NA; NA; NA; NA; NA; NA; NA; NA; NA; NA; NA; NA; NA; NA; NA; NA; NA; NA; NA
K01269	208	0.043597	0.248174	1	6.16116	7.10686	aminopeptidase [EC:3.4.11.-]; Unclassified; Metabolism; Amino acid metabolism; NA; NA; NA; NA; NA; NA; NA; NA; NA; NA; NA; NA; NA; NA; NA; NA; NA; NA; NA; NA; NA; NA; NA; NA; NA; NA; NA; NA; NA; NA; NA; NA; NA; NA; NA; NA; NA; NA; NA; NA; NA; NA; NA; NA; NA; NA; NA; NA; NA; NA; NA; NA; NA; NA
K07407	208	0.0436021	0.248174	1	7.12605	8.0927	alpha-galactosidase [EC:3.2.1.22]; Metabolism; Glycan Biosynthesis and Metabolism; Glycosphingolipid biosynthesis - globo series; Metabolism; Lipid Metabolism; Glycerolipid metabolism; Metabolism; Lipid Metabolism; Sphingolipid metabolism; Metabolism; Carbohydrate Metabolism; Galactose metabolism; NA; NA; NA; NA; NA; NA; NA; NA; NA; NA; NA; NA; NA; NA; NA; NA; NA; NA; NA; NA; NA; NA; NA; NA; NA; …
K07130	208	0.0436021	0.248174	1	5.07712	6.14182	None; Unclassified; Poorly Characterized; General function prediction only; NA; NA; NA; NA; NA; NA; NA; NA; NA; NA; NA; NA; NA; NA; NA; NA; NA; NA; NA; NA; NA; NA; NA; NA; NA; NA; NA; NA; NA; NA; NA; NA; NA; NA; NA; NA; NA; NA; NA; NA; NA; NA; NA; NA; NA; NA; NA; NA; NA; NA; NA; NA; NA; NA
K03708	208	0.0436021	0.248174	1	3.90885	4.88098	transcriptional regulator CtsR; Genetic Information Processing; Transcription; Transcription factors; NA; NA; NA; NA; NA; NA; NA; NA; NA; NA; NA; NA; NA; NA; NA; NA; NA; NA; NA; NA; NA; NA; NA; NA; NA; NA; NA; NA; NA; NA; NA; NA; NA; NA; NA; NA; NA; NA; NA; NA; NA; NA; NA; NA; NA; NA; NA; NA; NA; NA; NA; NA; NA; NA
K04095	208	0.0436021	0.248174	1	5.95162	6.99064	cell filamentation protein; Genetic Information Processing; Replication and Repair; Chromosome; NA; NA; NA; NA; NA; NA; NA; NA; NA; NA; NA; NA; NA; NA; NA; NA; NA; NA; NA; NA; NA; NA; NA; NA; NA; NA; NA; NA; NA; NA; NA; NA; NA; NA; NA; NA; NA; NA; NA; NA; NA; NA; NA; NA; NA; NA; NA; NA; NA; NA; NA; NA; NA; NA
K01463	208	0.0436021	0.248174	1	2.3894	3.45404	None; Unclassified; Metabolism; Metabolism of cofactors and vitamins; NA; NA; NA; NA; NA; NA; NA; NA; NA; NA; NA; NA; NA; NA; NA; NA; NA; NA; NA; NA; NA; NA; NA; NA; NA; NA; NA; NA; NA; NA; NA; NA; NA; NA; NA; NA; NA; NA; NA; NA; NA; NA; NA; NA; NA; NA; NA; NA; NA; NA; NA; NA; NA; NA
K01271	208	0.0436021	0.248174	1	4.35202	5.3204	X-Pro dipeptidase [EC:3.4.13.9]; Xaa-Pro dipeptidase [EC:3.4.13.9]; Metabolism; Enzyme Families; Peptidases; NA; NA; NA; NA; NA; NA; NA; NA; NA; NA; NA; NA; NA; NA; NA; NA; NA; NA; NA; NA; NA; NA; NA; NA; NA; NA; NA; NA; NA; NA; NA; NA; NA; NA; NA; NA; NA; NA; NA; NA; NA; NA; NA; NA; NA; NA; NA; NA; NA; NA; NA; NA; NA
K03497	208	0.0436021	0.248174	1	7.97638	8.91788	chromosome partitioning protein, ParB family; Genetic Information Processing; Transcription; Transcription factors; Genetic Information Processing; Replication and Repair; Chromosome; Cellular Processes; Cell Motility; Cytoskeleton proteins; NA; NA; NA; NA; NA; NA; NA; NA; NA; NA; NA; NA; NA; NA; NA; NA; NA; NA; NA; NA; NA; NA; NA; NA; NA; NA; NA; NA; NA; NA; NA; NA; NA; NA; NA; NA; NA; NA; NA; N…
K13542	208	0.0436021	0.248174	1	6.08947	7.02095	uroporphyrinogen III methyltransferase / synthase [EC:2.1.1.107 4.2.1.75]; Metabolism; Metabolism of Cofactors and Vitamins; Porphyrin and chlorophyll metabolism; NA; NA; NA; NA; NA; NA; NA; NA; NA; NA; NA; NA; NA; NA; NA; NA; NA; NA; NA; NA; NA; NA; NA; NA; NA; NA; NA; NA; NA; NA; NA; NA; NA; NA; NA; NA; NA; NA; NA; NA; NA; NA; NA; NA; NA; NA; NA; NA; NA; NA; NA; NA; NA; NA
K11085	208	0.0436021	0.248174	1	5.63048	6.72431	ATP-binding cassette, subfamily B, bacterial MsbA [EC:3.6.3.-]; Environmental Information Processing; Membrane Transport; ABC transporters; Environmental Information Processing; Membrane Transport; Transporters; NA; NA; NA; NA; NA; NA; NA; NA; NA; NA; NA; NA; NA; NA; NA; NA; NA; NA; NA; NA; NA; NA; NA; NA; NA; NA; NA; NA; NA; NA; NA; NA; NA; NA; NA; NA; NA; NA; NA; NA; NA; NA; NA; NA; NA; NA; NA;…
K01935	208	0.0436021	0.248174	1	4.84513	5.63324	dethiobiotin synthetase [EC:6.3.3.3]; Metabolism; Metabolism of Cofactors and Vitamins; Biotin metabolism; NA; NA; NA; NA; NA; NA; NA; NA; NA; NA; NA; NA; NA; NA; NA; NA; NA; NA; NA; NA; NA; NA; NA; NA; NA; NA; NA; NA; NA; NA; NA; NA; NA; NA; NA; NA; NA; NA; NA; NA; NA; NA; NA; NA; NA; NA; NA; NA; NA; NA; NA; NA; NA; NA
K08223	208	0.0436021	0.248174	1	2.57185	3.46948	MFS transporter, FSR family, fosmidomycin resistance protein; Environmental Information Processing; Membrane Transport; Transporters; NA; NA; NA; NA; NA; NA; NA; NA; NA; NA; NA; NA; NA; NA; NA; NA; NA; NA; NA; NA; NA; NA; NA; NA; NA; NA; NA; NA; NA; NA; NA; NA; NA; NA; NA; NA; NA; NA; NA; NA; NA; NA; NA; NA; NA; NA; NA; NA; NA; NA; NA; NA; NA; NA
K05516	208	0.0436021	0.248174	1	5.44458	6.58576	curved DNA-binding protein; Genetic Information Processing; Folding, Sorting and Degradation; Chaperones and folding catalysts; Genetic Information Processing; Replication and Repair; Chromosome; NA; NA; NA; NA; NA; NA; NA; NA; NA; NA; NA; NA; NA; NA; NA; NA; NA; NA; NA; NA; NA; NA; NA; NA; NA; NA; NA; NA; NA; NA; NA; NA; NA; NA; NA; NA; NA; NA; NA; NA; NA; NA; NA; NA; NA; NA; NA; NA; NA; NA; NA
K12942	208	0.0436021	0.248174	1	5.44412	6.56699	aminobenzoyl-glutamate transport protein; Unclassified; Metabolism; Metabolism of cofactors and vitamins; NA; NA; NA; NA; NA; NA; NA; NA; NA; NA; NA; NA; NA; NA; NA; NA; NA; NA; NA; NA; NA; NA; NA; NA; NA; NA; NA; NA; NA; NA; NA; NA; NA; NA; NA; NA; NA; NA; NA; NA; NA; NA; NA; NA; NA; NA; NA; NA; NA; NA; NA; NA; NA; NA
K00973	208	0.0436021	0.248174	1	7.00243	7.95793	glucose-1-phosphate thymidylyltransferase [EC:2.7.7.24]; Metabolism; Metabolism of Terpenoids and Polyketides; Polyketide sugar unit biosynthesis; Metabolism; Biosynthesis of Other Secondary Metabolites; Streptomycin biosynthesis; NA; NA; NA; NA; NA; NA; NA; NA; NA; NA; NA; NA; NA; NA; NA; NA; NA; NA; NA; NA; NA; NA; NA; NA; NA; NA; NA; NA; NA; NA; NA; NA; NA; NA; NA; NA; NA; NA; NA; NA; NA; NA; …
K00111	208.5	0.0446175	0.251773	1	5.55597	6.49943	glycerol-3-phosphate dehydrogenase [EC:1.1.5.3]; Metabolism; Lipid Metabolism; Glycerophospholipid metabolism; NA; NA; NA; NA; NA; NA; NA; NA; NA; NA; NA; NA; NA; NA; NA; NA; NA; NA; NA; NA; NA; NA; NA; NA; NA; NA; NA; NA; NA; NA; NA; NA; NA; NA; NA; NA; NA; NA; NA; NA; NA; NA; NA; NA; NA; NA; NA; NA; NA; NA; NA; NA; NA; NA
K03271	209	0.0456632	0.251773	1	4.33019	5.26032	phosphoheptose isomerase [EC:5.-.-.-]; Metabolism; Glycan Biosynthesis and Metabolism; Lipopolysaccharide biosynthesis proteins; Metabolism; Glycan Biosynthesis and Metabolism; Lipopolysaccharide biosynthesis; NA; NA; NA; NA; NA; NA; NA; NA; NA; NA; NA; NA; NA; NA; NA; NA; NA; NA; NA; NA; NA; NA; NA; NA; NA; NA; NA; NA; NA; NA; NA; NA; NA; NA; NA; NA; NA; NA; NA; NA; NA; NA; NA; NA; NA; NA; NA; N…
K08999	209	0.0456632	0.251773	1	5.32198	6.50186	hypothetical protein; Unclassified; Poorly Characterized; Function unknown; NA; NA; NA; NA; NA; NA; NA; NA; NA; NA; NA; NA; NA; NA; NA; NA; NA; NA; NA; NA; NA; NA; NA; NA; NA; NA; NA; NA; NA; NA; NA; NA; NA; NA; NA; NA; NA; NA; NA; NA; NA; NA; NA; NA; NA; NA; NA; NA; NA; NA; NA; NA; NA; NA
K02081	209	0.0456632	0.251773	1	5.41552	6.51241	DeoR family transcriptional regulator, aga operon transcriptional repressor; Genetic Information Processing; Transcription; Transcription factors; NA; NA; NA; NA; NA; NA; NA; NA; NA; NA; NA; NA; NA; NA; NA; NA; NA; NA; NA; NA; NA; NA; NA; NA; NA; NA; NA; NA; NA; NA; NA; NA; NA; NA; NA; NA; NA; NA; NA; NA; NA; NA; NA; NA; NA; NA; NA; NA; NA; NA; NA; NA; NA; NA
K02440	209	0.0456632	0.251773	1	4.64829	5.56759	glycerol uptake facilitator protein; Environmental Information Processing; Signaling Molecules and Interaction; Ion channels; NA; NA; NA; NA; NA; NA; NA; NA; NA; NA; NA; NA; NA; NA; NA; NA; NA; NA; NA; NA; NA; NA; NA; NA; NA; NA; NA; NA; NA; NA; NA; NA; NA; NA; NA; NA; NA; NA; NA; NA; NA; NA; NA; NA; NA; NA; NA; NA; NA; NA; NA; NA; NA; NA
K07461	209	0.0456632	0.251773	1	5.59847	6.51286	putative endonuclease; Unclassified; Genetic Information Processing; Replication, recombination and repair proteins; NA; NA; NA; NA; NA; NA; NA; NA; NA; NA; NA; NA; NA; NA; NA; NA; NA; NA; NA; NA; NA; NA; NA; NA; NA; NA; NA; NA; NA; NA; NA; NA; NA; NA; NA; NA; NA; NA; NA; NA; NA; NA; NA; NA; NA; NA; NA; NA; NA; NA; NA; NA; NA; NA
K00174	209	0.0456632	0.251773	1	6.50723	7.70339	2-oxoglutarate ferredoxin oxidoreductase subunit alpha [EC:1.2.7.3]; Metabolism; Carbohydrate Metabolism; Citrate cycle (TCA cycle); Metabolism; Energy Metabolism; Carbon fixation pathways in prokaryotes; NA; NA; NA; NA; NA; NA; NA; NA; NA; NA; NA; NA; NA; NA; NA; NA; NA; NA; NA; NA; NA; NA; NA; NA; NA; NA; NA; NA; NA; NA; NA; NA; NA; NA; NA; NA; NA; NA; NA; NA; NA; NA; NA; NA; NA; NA; NA; NA; NA…
K00014	209	0.0456632	0.251773	1	7.21214	8.15652	shikimate dehydrogenase [EC:1.1.1.25]; shikimate 5-dehydrogenase [EC:1.1.1.25]; Metabolism; Amino Acid Metabolism; Phenylalanine, tyrosine and tryptophan biosynthesis; NA; NA; NA; NA; NA; NA; NA; NA; NA; NA; NA; NA; NA; NA; NA; NA; NA; NA; NA; NA; NA; NA; NA; NA; NA; NA; NA; NA; NA; NA; NA; NA; NA; NA; NA; NA; NA; NA; NA; NA; NA; NA; NA; NA; NA; NA; NA; NA; NA; NA; NA; NA; NA
K00721	209	0.0456632	0.251773	1	6.1545	7.13517	dolichol-phosphate mannosyltransferase [EC:2.4.1.83]; Metabolism; Glycan Biosynthesis and Metabolism; Glycosyltransferases; Metabolism; Glycan Biosynthesis and Metabolism; N-Glycan biosynthesis; NA; NA; NA; NA; NA; NA; NA; NA; NA; NA; NA; NA; NA; NA; NA; NA; NA; NA; NA; NA; NA; NA; NA; NA; NA; NA; NA; NA; NA; NA; NA; NA; NA; NA; NA; NA; NA; NA; NA; NA; NA; NA; NA; NA; NA; NA; NA; NA; NA; NA; NA
K01372	209	0.0456632	0.251773	1	6.66592	7.73692	bleomycin hydrolase [EC:3.4.22.40]; Metabolism; Enzyme Families; Peptidases; NA; NA; NA; NA; NA; NA; NA; NA; NA; NA; NA; NA; NA; NA; NA; NA; NA; NA; NA; NA; NA; NA; NA; NA; NA; NA; NA; NA; NA; NA; NA; NA; NA; NA; NA; NA; NA; NA; NA; NA; NA; NA; NA; NA; NA; NA; NA; NA; NA; NA; NA; NA; NA; NA
K00768	209	0.0456632	0.251773	1	5.85596	6.8698	nicotinate-nucleotide--dimethylbenzimidazole phosphoribosyltransferase [EC:2.4.2.21]; Metabolism; Metabolism of Cofactors and Vitamins; Porphyrin and chlorophyll metabolism; NA; NA; NA; NA; NA; NA; NA; NA; NA; NA; NA; NA; NA; NA; NA; NA; NA; NA; NA; NA; NA; NA; NA; NA; NA; NA; NA; NA; NA; NA; NA; NA; NA; NA; NA; NA; NA; NA; NA; NA; NA; NA; NA; NA; NA; NA; NA; NA; NA; NA; NA; NA; NA; NA
K01356	209	0.0456632	0.251773	1	6.24433	7.20679	repressor LexA [EC:3.4.21.88]; Metabolism; Enzyme Families; Peptidases; Genetic Information Processing; Replication and Repair; DNA repair and recombination proteins; NA; NA; NA; NA; NA; NA; NA; NA; NA; NA; NA; NA; NA; NA; NA; NA; NA; NA; NA; NA; NA; NA; NA; NA; NA; NA; NA; NA; NA; NA; NA; NA; NA; NA; NA; NA; NA; NA; NA; NA; NA; NA; NA; NA; NA; NA; NA; NA; NA; NA; NA
K09121	209	0.0456632	0.251773	1	4.90933	5.922	hypothetical protein; Unclassified; Poorly Characterized; Function unknown; NA; NA; NA; NA; NA; NA; NA; NA; NA; NA; NA; NA; NA; NA; NA; NA; NA; NA; NA; NA; NA; NA; NA; NA; NA; NA; NA; NA; NA; NA; NA; NA; NA; NA; NA; NA; NA; NA; NA; NA; NA; NA; NA; NA; NA; NA; NA; NA; NA; NA; NA; NA; NA; NA
K03593	209	0.0456632	0.251773	1	5.70274	6.74851	ATP-binding protein involved in chromosome partitioning; Genetic Information Processing; Replication and Repair; Chromosome; NA; NA; NA; NA; NA; NA; NA; NA; NA; NA; NA; NA; NA; NA; NA; NA; NA; NA; NA; NA; NA; NA; NA; NA; NA; NA; NA; NA; NA; NA; NA; NA; NA; NA; NA; NA; NA; NA; NA; NA; NA; NA; NA; NA; NA; NA; NA; NA; NA; NA; NA; NA; NA; NA
K02428	209	0.0456632	0.251773	1	5.70817	6.75866	nucleoside-triphosphate pyrophosphatase [EC:3.6.1.19]; Metabolism; Nucleotide Metabolism; Pyrimidine metabolism; Metabolism; Nucleotide Metabolism; Purine metabolism; NA; NA; NA; NA; NA; NA; NA; NA; NA; NA; NA; NA; NA; NA; NA; NA; NA; NA; NA; NA; NA; NA; NA; NA; NA; NA; NA; NA; NA; NA; NA; NA; NA; NA; NA; NA; NA; NA; NA; NA; NA; NA; NA; NA; NA; NA; NA; NA; NA; NA; NA
K07459	209	0.0456632	0.251773	1	3.46103	4.29424	putative ATP-dependent endonuclease of the OLD family; Unclassified; Genetic Information Processing; Replication, recombination and repair proteins; NA; NA; NA; NA; NA; NA; NA; NA; NA; NA; NA; NA; NA; NA; NA; NA; NA; NA; NA; NA; NA; NA; NA; NA; NA; NA; NA; NA; NA; NA; NA; NA; NA; NA; NA; NA; NA; NA; NA; NA; NA; NA; NA; NA; NA; NA; NA; NA; NA; NA; NA; NA; NA; NA
K03733	209	0.0456632	0.251773	1	5.94972	6.94318	integrase/recombinase XerC; Genetic Information Processing; Replication and Repair; Chromosome; NA; NA; NA; NA; NA; NA; NA; NA; NA; NA; NA; NA; NA; NA; NA; NA; NA; NA; NA; NA; NA; NA; NA; NA; NA; NA; NA; NA; NA; NA; NA; NA; NA; NA; NA; NA; NA; NA; NA; NA; NA; NA; NA; NA; NA; NA; NA; NA; NA; NA; NA; NA; NA; NA
K02429	209	0.0456632	0.251773	1	5.66498	6.7551	MFS transporter, FHS family, L-fucose permease; Environmental Information Processing; Membrane Transport; Transporters; NA; NA; NA; NA; NA; NA; NA; NA; NA; NA; NA; NA; NA; NA; NA; NA; NA; NA; NA; NA; NA; NA; NA; NA; NA; NA; NA; NA; NA; NA; NA; NA; NA; NA; NA; NA; NA; NA; NA; NA; NA; NA; NA; NA; NA; NA; NA; NA; NA; NA; NA; NA; NA; NA
K03799	209	0.0456632	0.251773	1	4.22694	5.09931	heat shock protein HtpX [EC:3.4.24.-]; Metabolism; Enzyme Families; Peptidases; NA; NA; NA; NA; NA; NA; NA; NA; NA; NA; NA; NA; NA; NA; NA; NA; NA; NA; NA; NA; NA; NA; NA; NA; NA; NA; NA; NA; NA; NA; NA; NA; NA; NA; NA; NA; NA; NA; NA; NA; NA; NA; NA; NA; NA; NA; NA; NA; NA; NA; NA; NA; NA; NA
K04047	209	0.0456632	0.251773	1	5.97396	6.96127	starvation-inducible DNA-binding protein; Genetic Information Processing; Replication and Repair; Chromosome; NA; NA; NA; NA; NA; NA; NA; NA; NA; NA; NA; NA; NA; NA; NA; NA; NA; NA; NA; NA; NA; NA; NA; NA; NA; NA; NA; NA; NA; NA; NA; NA; NA; NA; NA; NA; NA; NA; NA; NA; NA; NA; NA; NA; NA; NA; NA; NA; NA; NA; NA; NA; NA; NA
K00024	209	0.0456632	0.251773	1	5.61989	6.68762	malate dehydrogenase [EC:1.1.1.37]; Metabolism; Carbohydrate Metabolism; Glyoxylate and dicarboxylate metabolism; Metabolism; Energy Metabolism; Carbon fixation in photosynthetic organisms; Metabolism; Carbohydrate Metabolism; Citrate cycle (TCA cycle); Metabolism; Energy Metabolism; Carbon fixation pathways in prokaryotes; Metabolism; Carbohydrate Metabolism; Pyruvate metabolism; Metabolism; Ene…
K03116	209	0.0456632	0.251773	1	3.85562	4.76297	sec-independent protein translocase protein TatA; Environmental Information Processing; Membrane Transport; Secretion system; Genetic Information Processing; Folding, Sorting and Degradation; Protein export; Environmental Information Processing; Membrane Transport; Bacterial secretion system; NA; NA; NA; NA; NA; NA; NA; NA; NA; NA; NA; NA; NA; NA; NA; NA; NA; NA; NA; NA; NA; NA; NA; NA; NA; NA; N…
K07011	209	0.0456632	0.251773	1	6.76784	7.82202	None; Unclassified; Poorly Characterized; General function prediction only; NA; NA; NA; NA; NA; NA; NA; NA; NA; NA; NA; NA; NA; NA; NA; NA; NA; NA; NA; NA; NA; NA; NA; NA; NA; NA; NA; NA; NA; NA; NA; NA; NA; NA; NA; NA; NA; NA; NA; NA; NA; NA; NA; NA; NA; NA; NA; NA; NA; NA; NA; NA; NA; NA
K01599	209	0.0456632	0.251773	1	5.7533	6.70902	uroporphyrinogen decarboxylase [EC:4.1.1.37]; Metabolism; Metabolism of Cofactors and Vitamins; Porphyrin and chlorophyll metabolism; NA; NA; NA; NA; NA; NA; NA; NA; NA; NA; NA; NA; NA; NA; NA; NA; NA; NA; NA; NA; NA; NA; NA; NA; NA; NA; NA; NA; NA; NA; NA; NA; NA; NA; NA; NA; NA; NA; NA; NA; NA; NA; NA; NA; NA; NA; NA; NA; NA; NA; NA; NA; NA; NA
K03270	210	0.0478058	0.257215	1	5.79889	6.92193	3-deoxy-D-manno-octulosonate 8-phosphate phosphatase (KDO 8-P phosphatase) [EC:3.1.3.45]; Metabolism; Glycan Biosynthesis and Metabolism; Lipopolysaccharide biosynthesis proteins; Metabolism; Glycan Biosynthesis and Metabolism; Lipopolysaccharide biosynthesis; NA; NA; NA; NA; NA; NA; NA; NA; NA; NA; NA; NA; NA; NA; NA; NA; NA; NA; NA; NA; NA; NA; NA; NA; NA; NA; NA; NA; NA; NA; NA; NA; NA; NA; NA…
K02437	210	0.0478058	0.257215	1	5.76527	6.80732	glycine cleavage system H protein; Unclassified; Metabolism; Amino acid metabolism; NA; NA; NA; NA; NA; NA; NA; NA; NA; NA; NA; NA; NA; NA; NA; NA; NA; NA; NA; NA; NA; NA; NA; NA; NA; NA; NA; NA; NA; NA; NA; NA; NA; NA; NA; NA; NA; NA; NA; NA; NA; NA; NA; NA; NA; NA; NA; NA; NA; NA; NA; NA; NA; NA
K02189	210	0.0478058	0.257215	1	5.68471	6.63501	cobalamin biosynthesis protein CbiG; cobalt-precorrin 5A hydrolase [EC:3.7.1.12]; Metabolism; Metabolism of Cofactors and Vitamins; Porphyrin and chlorophyll metabolism; NA; NA; NA; NA; NA; NA; NA; NA; NA; NA; NA; NA; NA; NA; NA; NA; NA; NA; NA; NA; NA; NA; NA; NA; NA; NA; NA; NA; NA; NA; NA; NA; NA; NA; NA; NA; NA; NA; NA; NA; NA; NA; NA; NA; NA; NA; NA; NA; NA; NA; NA; NA; NA
K03394	210	0.0478058	0.257215	1	6.26256	7.20794	precorrin-2 C20-methyltransferase / cobalt-factor-2 C20-methyltransferase [EC:2.1.1.130 2.1.1.151]; precorrin-2/cobalt-factor-2 C20-methyltransferase [EC:2.1.1.130 2.1.1.151]; Metabolism; Metabolism of Cofactors and Vitamins; Porphyrin and chlorophyll metabolism; NA; NA; NA; NA; NA; NA; NA; NA; NA; NA; NA; NA; NA; NA; NA; NA; NA; NA; NA; NA; NA; NA; NA; NA; NA; NA; NA; NA; NA; NA; NA; NA; NA; NA;…
K13685	210	0.0478058	0.257215	1	4.20583	5.25181	UDP-N-acetylglucosamine:undecaprenyl-P N-acetylglucosaminyl 1-P transferase [EC:2.7.8.-]; Metabolism; Glycan Biosynthesis and Metabolism; Glycosyltransferases; NA; NA; NA; NA; NA; NA; NA; NA; NA; NA; NA; NA; NA; NA; NA; NA; NA; NA; NA; NA; NA; NA; NA; NA; NA; NA; NA; NA; NA; NA; NA; NA; NA; NA; NA; NA; NA; NA; NA; NA; NA; NA; NA; NA; NA; NA; NA; NA; NA; NA; NA; NA; NA; NA
K05521	210	0.0478058	0.257215	1	6.21337	7.2716	ADP-ribosylglycohydrolase [EC:3.2.-.-]; Unclassified; Genetic Information Processing; Protein folding and associated processing; NA; NA; NA; NA; NA; NA; NA; NA; NA; NA; NA; NA; NA; NA; NA; NA; NA; NA; NA; NA; NA; NA; NA; NA; NA; NA; NA; NA; NA; NA; NA; NA; NA; NA; NA; NA; NA; NA; NA; NA; NA; NA; NA; NA; NA; NA; NA; NA; NA; NA; NA; NA; NA; NA
K03637	210	0.0478058	0.257215	1	5.198	6.10477	molybdenum cofactor biosynthesis protein C; Genetic Information Processing; Folding, Sorting and Degradation; Sulfur relay system; Metabolism; Metabolism of Cofactors and Vitamins; Folate biosynthesis; NA; NA; NA; NA; NA; NA; NA; NA; NA; NA; NA; NA; NA; NA; NA; NA; NA; NA; NA; NA; NA; NA; NA; NA; NA; NA; NA; NA; NA; NA; NA; NA; NA; NA; NA; NA; NA; NA; NA; NA; NA; NA; NA; NA; NA; NA; NA; NA; NA; N…
K06041	210	0.0478058	0.257215	1	5.72624	6.83887	arabinose-5-phosphate isomerase [EC:5.3.1.13]; Unclassified; Cellular Processes and Signaling; Membrane and intracellular structural molecules; NA; NA; NA; NA; NA; NA; NA; NA; NA; NA; NA; NA; NA; NA; NA; NA; NA; NA; NA; NA; NA; NA; NA; NA; NA; NA; NA; NA; NA; NA; NA; NA; NA; NA; NA; NA; NA; NA; NA; NA; NA; NA; NA; NA; NA; NA; NA; NA; NA; NA; NA; NA; NA; NA
K07259	210	0.0478058	0.257215	1	6.64657	7.7007	D-alanyl-D-alanine carboxypeptidase / D-alanyl-D-alanine-endopeptidase (penicillin-binding protein 4) [EC:3.4.16.4 3.4.99.-]; D-alanyl-D-alanine carboxypeptidase / D-alanyl-D-alanine-endopeptidase (penicillin-binding protein 4) [EC:3.4.16.4 3.4.21.-]; Metabolism; Enzyme Families; Peptidases; Metabolism; Glycan Biosynthesis and Metabolism; Peptidoglycan biosynthesis; NA; NA; NA; NA; NA; NA; NA; NA…
K00767	210	0.0478058	0.257215	1	5.92688	6.81057	nicotinate-nucleotide pyrophosphorylase (carboxylating) [EC:2.4.2.19]; Metabolism; Metabolism of Cofactors and Vitamins; Nicotinate and nicotinamide metabolism; NA; NA; NA; NA; NA; NA; NA; NA; NA; NA; NA; NA; NA; NA; NA; NA; NA; NA; NA; NA; NA; NA; NA; NA; NA; NA; NA; NA; NA; NA; NA; NA; NA; NA; NA; NA; NA; NA; NA; NA; NA; NA; NA; NA; NA; NA; NA; NA; NA; NA; NA; NA; NA; NA
K06990	210	0.0478058	0.257215	1	0.908515	1.55862	None; Unclassified; Poorly Characterized; General function prediction only; NA; NA; NA; NA; NA; NA; NA; NA; NA; NA; NA; NA; NA; NA; NA; NA; NA; NA; NA; NA; NA; NA; NA; NA; NA; NA; NA; NA; NA; NA; NA; NA; NA; NA; NA; NA; NA; NA; NA; NA; NA; NA; NA; NA; NA; NA; NA; NA; NA; NA; NA; NA; NA; NA
K08289	210	0.0478058	0.257215	1	5.59056	6.63877	phosphoribosylglycinamide formyltransferase 2 [EC:2.1.2.2]; Metabolism; Metabolism of Cofactors and Vitamins; One carbon pool by folate; Metabolism; Nucleotide Metabolism; Purine metabolism; NA; NA; NA; NA; NA; NA; NA; NA; NA; NA; NA; NA; NA; NA; NA; NA; NA; NA; NA; NA; NA; NA; NA; NA; NA; NA; NA; NA; NA; NA; NA; NA; NA; NA; NA; NA; NA; NA; NA; NA; NA; NA; NA; NA; NA; NA; NA; NA; NA; NA; NA
K01958	210	0.0478058	0.257215	1	3.35296	4.22127	pyruvate carboxylase [EC:6.4.1.1]; Metabolism; Carbohydrate Metabolism; Citrate cycle (TCA cycle); Metabolism; Energy Metabolism; Carbon fixation pathways in prokaryotes; Metabolism; Carbohydrate Metabolism; Pyruvate metabolism; NA; NA; NA; NA; NA; NA; NA; NA; NA; NA; NA; NA; NA; NA; NA; NA; NA; NA; NA; NA; NA; NA; NA; NA; NA; NA; NA; NA; NA; NA; NA; NA; NA; NA; NA; NA; NA; NA; NA; NA; NA; NA; NA…
K07183	210	0.0478058	0.257215	1	5.7413	6.67645	response regulator NasT; Unclassified; Cellular Processes and Signaling; Signal transduction mechanisms; NA; NA; NA; NA; NA; NA; NA; NA; NA; NA; NA; NA; NA; NA; NA; NA; NA; NA; NA; NA; NA; NA; NA; NA; NA; NA; NA; NA; NA; NA; NA; NA; NA; NA; NA; NA; NA; NA; NA; NA; NA; NA; NA; NA; NA; NA; NA; NA; NA; NA; NA; NA; NA; NA
K02536	210	0.0478058	0.257215	1	5.64927	6.78491	UDP-3-O-[3-hydroxymyristoyl] glucosamine N-acyltransferase [EC:2.3.1.-]; Metabolism; Glycan Biosynthesis and Metabolism; Lipopolysaccharide biosynthesis proteins; Metabolism; Glycan Biosynthesis and Metabolism; Lipopolysaccharide biosynthesis; NA; NA; NA; NA; NA; NA; NA; NA; NA; NA; NA; NA; NA; NA; NA; NA; NA; NA; NA; NA; NA; NA; NA; NA; NA; NA; NA; NA; NA; NA; NA; NA; NA; NA; NA; NA; NA; NA; NA;…
K06897	210	0.0478058	0.257215	1	4.30063	5.30063	None; Unclassified; Poorly Characterized; General function prediction only; NA; NA; NA; NA; NA; NA; NA; NA; NA; NA; NA; NA; NA; NA; NA; NA; NA; NA; NA; NA; NA; NA; NA; NA; NA; NA; NA; NA; NA; NA; NA; NA; NA; NA; NA; NA; NA; NA; NA; NA; NA; NA; NA; NA; NA; NA; NA; NA; NA; NA; NA; NA; NA; NA
K01206	210	0.0478058	0.257215	1	7.07065	8.09487	alpha-L-fucosidase [EC:3.2.1.51]; Metabolism; Glycan Biosynthesis and Metabolism; Other glycan degradation; NA; NA; NA; NA; NA; NA; NA; NA; NA; NA; NA; NA; NA; NA; NA; NA; NA; NA; NA; NA; NA; NA; NA; NA; NA; NA; NA; NA; NA; NA; NA; NA; NA; NA; NA; NA; NA; NA; NA; NA; NA; NA; NA; NA; NA; NA; NA; NA; NA; NA; NA; NA; NA; NA
K00067	210	0.0478058	0.257215	1	6.93078	7.8427	dTDP-4-dehydrorhamnose reductase [EC:1.1.1.133]; Metabolism; Metabolism of Terpenoids and Polyketides; Polyketide sugar unit biosynthesis; Metabolism; Biosynthesis of Other Secondary Metabolites; Streptomycin biosynthesis; NA; NA; NA; NA; NA; NA; NA; NA; NA; NA; NA; NA; NA; NA; NA; NA; NA; NA; NA; NA; NA; NA; NA; NA; NA; NA; NA; NA; NA; NA; NA; NA; NA; NA; NA; NA; NA; NA; NA; NA; NA; NA; NA; NA; …
K03444	210	0.0478058	0.257215	1	0.356785	0.805278	MFS transporter, SP family, sugar porter, other; Environmental Information Processing; Membrane Transport; Transporters; NA; NA; NA; NA; NA; NA; NA; NA; NA; NA; NA; NA; NA; NA; NA; NA; NA; NA; NA; NA; NA; NA; NA; NA; NA; NA; NA; NA; NA; NA; NA; NA; NA; NA; NA; NA; NA; NA; NA; NA; NA; NA; NA; NA; NA; NA; NA; NA; NA; NA; NA; NA; NA; NA
