# Supplementary material for: Arsenic exposure and intestinal microbiota in children from Sirajdikhan, Bangladesh
Source: PLoS One. 2017 Dec 6;12(12):e0188487. doi: 10.1371/journal.pone.0188487 (PMC5718612; doi:10.1371/journal.pone.0188487)
Supplement: S3 Table — (XLSX) [file pone.0188487.s013.xlsx]

## Sheet: Sheet1
S3 Table. SEED functions enriched in both high arsenic exposed children and antibiotic treated mice
all SEED functions detected in arsenic and antibiotics experiments	label
SEED;Virulence;Type III, Type IV, Type VI, ESAT secretion systems;Type_III_secretion_system_orphans;BarA-associated response regulator UvrY (= GacA = SirA);BarA-associated response regulator UvrY (= GacA = SirA)	enriched in arsenic-----enriched in ABX
SEED;Virulence;Type III, Type IV, Type VI, ESAT secretion systems;Type_4_secretion_and_conjugative_transfer;IncF plasmid conjugative transfer surface exclusion protein TraT;IncF plasmid conjugative transfer surface exclusion protein TraT	enriched in arsenic-----enriched in ABX
SEED;Virulence;Type III, Type IV, Type VI, ESAT secretion systems;Type_4_secretion_and_conjugative_transfer;IncF plasmid conjugative transfer protein TraG;IncF plasmid conjugative transfer protein TraG	enriched in arsenic-----enriched in ABX
SEED;Virulence;Type III, Type IV, Type VI, ESAT secretion systems;Type_4_secretion_and_conjugative_transfer;IncF plasmid conjugative transfer pilus assembly protein TraW;IncF plasmid conjugative transfer pilus assembly protein TraW	enriched in arsenic-----enriched in ABX
SEED;Virulence;Type III, Type IV, Type VI, ESAT secretion systems;Type_4_secretion_and_conjugative_transfer;IncF plasmid conjugative transfer pilus assembly protein TraU;IncF plasmid conjugative transfer pilus assembly protein TraU	enriched in arsenic-----enriched in ABX
SEED;Virulence;Type III, Type IV, Type VI, ESAT secretion systems;Type_4_secretion_and_conjugative_transfer;IncF plasmid conjugative transfer pilus assembly protein TraH;IncF plasmid conjugative transfer pilus assembly protein TraH	enriched in arsenic-----enriched in ABX
SEED;Virulence;Type III, Type IV, Type VI, ESAT secretion systems;Type_4_secretion_and_conjugative_transfer;IncF plasmid conjugative transfer pilus assembly protein TraE;IncF plasmid conjugative transfer pilus assembly protein TraE	enriched in arsenic-----enriched in ABX
SEED;Virulence;Type III, Type IV, Type VI, ESAT secretion systems;Type_4_secretion_and_conjugative_transfer;IncF plasmid conjugative transfer pilus assembly protein TraB;IncF plasmid conjugative transfer pilus assembly protein TraB	enriched in arsenic-----enriched in ABX
SEED;Virulence;Type III, Type IV, Type VI, ESAT secretion systems;Type_4_conjugative_transfer_system,_IncI1_type;IncI1 plasmid conjugative transfer inner membrane protein PilR;IncI1 plasmid conjugative transfer inner membrane protein PilR	enriched in arsenic-----enriched in ABX
SEED;Virulence;Ton_and_Tol_transport_systems;Type I secretion outer membrane protein, TolC precursor;Type I secretion outer membrane protein, TolC precursor	enriched in arsenic-----enriched in ABX
SEED;Virulence;Ton_and_Tol_transport_systems;TonB-dependent siderophore receptor;TonB-dependent siderophore receptor	enriched in arsenic-----enriched in ABX
SEED;Virulence;Ton_and_Tol_transport_systems;TonB-dependent hemin , ferrichrome receptor;TonB-dependent hemin , ferrichrome receptor	enriched in arsenic-----enriched in ABX
SEED;Virulence;Ton_and_Tol_transport_systems;Tol biopolymer transport system, TolR protein;Tol biopolymer transport system, TolR protein	enriched in arsenic-----enriched in ABX
SEED;Virulence;Ton_and_Tol_transport_systems;Putative Ton-B dependent hemine receptor;Putative Ton-B dependent hemine receptor	enriched in arsenic-----enriched in ABX
SEED;Virulence;Ton_and_Tol_transport_systems;Protein-L-isoaspartate O-methyltransferase (EC 2.1.1.77);Protein-L-isoaspartate O-methyltransferase (EC 2.1.1.77)	enriched in arsenic-----enriched in ABX
SEED;Virulence;Ton_and_Tol_transport_systems;iron-chelator utilization protein;iron-chelator utilization protein	enriched in arsenic-----enriched in ABX
SEED;Virulence;Siderophore_Enterobactin;Proofreading thioesterase in enterobactin biosynthesis EntH;Proofreading thioesterase in enterobactin biosynthesis EntH	enriched in arsenic-----enriched in ABX
SEED;Virulence;Siderophore_Enterobactin;Outer membrane receptor for ferric enterobactin and colicins B, D;Outer membrane receptor for ferric enterobactin and colicins B, D	enriched in arsenic-----enriched in ABX
SEED;Virulence;Siderophore_Enterobactin;Isochorismate synthase (EC 5.4.4.2) [enterobactin] siderophore;Isochorismate synthase (EC 5.4.4.2) [enterobactin] siderophore	enriched in arsenic-----enriched in ABX
SEED;Virulence;Siderophore_Enterobactin;2,3-dihydroxybenzoate-AMP ligase (EC 2.7.7.58) [enterobactin] siderophore;2,3-dihydroxybenzoate-AMP ligase (EC 2.7.7.58) [enterobactin] siderophore	enriched in arsenic-----enriched in ABX
SEED;Virulence;Siderophore_Enterobactin;2,3-dihydro-2,3-dihydroxybenzoate dehydrogenase (EC 1.3.1.28) [enterobactin] siderophore;2,3-dihydro-2,3-dihydroxybenzoate dehydrogenase (EC 1.3.1.28) [enterobactin] siderophore	enriched in arsenic-----enriched in ABX
SEED;Virulence;Resistance to antibiotics and toxic compounds;Multidrug_Resistance_Efflux_Pumps;Type I secretion outer membrane protein, TolC precursor;Type I secretion outer membrane protein, TolC precursor	enriched in arsenic-----enriched in ABX
SEED;Virulence;Resistance to antibiotics and toxic compounds;Copper_homeostasis;Copper resistance protein D;Copper resistance protein D	enriched in arsenic-----enriched in ABX
SEED;Virulence;Resistance to antibiotics and toxic compounds;Copper_homeostasis;Blue copper oxidase CueO precursor;Blue copper oxidase CueO precursor	enriched in arsenic-----enriched in ABX
SEED;Virulence;Resistance to antibiotics and toxic compounds;Copper_homeostasis:_copper_tolerance;Membrane protein, suppressor for copper-sensitivity ScsD;Membrane protein, suppressor for copper-sensitivity ScsD	enriched in arsenic-----enriched in ABX								\
SEED;Virulence;Quorum sensing and biofilm formation;Quorum_sensing_regulation_in_Pseudomonas;BarA-associated response regulator UvrY (= GacA = SirA);BarA-associated response regulator UvrY (= GacA = SirA)	enriched in arsenic-----enriched in ABX
SEED;Virulence;Pseudomonas_quinolone_signal_PQS;BarA-associated response regulator UvrY (= GacA = SirA);BarA-associated response regulator UvrY (= GacA = SirA)	enriched in arsenic-----enriched in ABX
SEED;Virulence;Iron Scavenging Mechanisms;Siderophore_Aerobactin;Ferric hydroxamate outer membrane receptor FhuA;Ferric hydroxamate outer membrane receptor FhuA	enriched in arsenic-----enriched in ABX
SEED;Virulence;Iron Scavenging Mechanisms;Iron_acquisition_in_Vibrio;Ferric hydroxamate outer membrane receptor FhuA;Ferric hydroxamate outer membrane receptor FhuA	enriched in arsenic-----enriched in ABX
SEED;Virulence;Iron Scavenging Mechanisms;Iron_acquisition_in_Vibrio;Bacterioferritin-associated ferredoxin;Bacterioferritin-associated ferredoxin	enriched in arsenic-----enriched in ABX
SEED;Virulence;Iron Scavenging Mechanisms;Hemin_transport_system;TonB-dependent hemin , ferrichrome receptor;TonB-dependent hemin , ferrichrome receptor	enriched in arsenic-----enriched in ABX
SEED;Virulence;Iron Scavenging Mechanisms;Hemin_transport_system;Periplasmic hemin-binding protein;Periplasmic hemin-binding protein	enriched in arsenic-----enriched in ABX
SEED;Virulence;Iron Scavenging Mechanisms;Hemin_transport_system;Hemin transport protein HmuS;Hemin transport protein HmuS	enriched in arsenic-----enriched in ABX
SEED;Virulence;Iron Scavenging Mechanisms;Heme,_hemin_uptake_and_utilization_systems_in_GramPositives;Hemin transport protein HmuS;Hemin transport protein HmuS	enriched in arsenic-----enriched in ABX
SEED;Virulence;Adhesion;Curli_production;Transcriptional regulator CsgD for 2nd curli operon;Transcriptional regulator CsgD for 2nd curli operon	enriched in arsenic-----enriched in ABX
SEED;Virulence;Adhesion;Curli_production;Minor curlin subunit CsgB, nucleation component of curlin monomers;Minor curlin subunit CsgB, nucleation component of curlin monomers	enriched in arsenic-----enriched in ABX
SEED;Virulence;Adhesion;Curli_production;Curli production assembly/transport component CsgF;Curli production assembly/transport component CsgF	enriched in arsenic-----enriched in ABX
SEED;Sulfur Metabolism;Organic sulfur assimilation;Taurine_Utilization;Taurine-binding periplasmic protein TauA;Taurine-binding periplasmic protein TauA	enriched in arsenic-----enriched in ABX
SEED;Sulfur Metabolism;Organic sulfur assimilation;Alkanesulfonate_assimilation;FMN reductase (EC 1.5.1.29);FMN reductase (EC 1.5.1.29)	enriched in arsenic-----enriched in ABX
SEED;Sulfur Metabolism;Organic sulfur assimilation;Alkanesulfonate_assimilation;Alpha-ketoglutarate-dependent taurine dioxygenase (EC 1.14.11.17);Alpha-ketoglutarate-dependent taurine dioxygenase (EC 1.14.11.17)	enriched in arsenic-----enriched in ABX
SEED;Stress Response;Universal_stress_protein_family;Universal stress protein E;Universal stress protein E	enriched in arsenic-----enriched in ABX
SEED;Stress Response;Universal_stress_protein_family;Universal stress protein A;Universal stress protein A	enriched in arsenic-----enriched in ABX
SEED;Stress Response;Oxidative stress;Oxidative_stress;Paraquat-inducible protein B;Paraquat-inducible protein B	enriched in arsenic-----enriched in ABX
SEED;Stress Response;Oxidative stress;Oxidative_stress;Paraquat-inducible protein A;Paraquat-inducible protein A	enriched in arsenic-----enriched in ABX
SEED;Stress Response;Oxidative stress;Oxidative_stress;Fumarate and nitrate reduction regulatory protein;Fumarate and nitrate reduction regulatory protein	enriched in arsenic-----enriched in ABX
SEED;Stress Response;Oxidative stress;Glutathionylspermidine_and_Trypanothione;Similarity with glutathionylspermidine synthase (EC 6.3.1.8), group 1;Similarity with glutathionylspermidine synthase (EC 6.3.1.8), group 1	enriched in arsenic-----enriched in ABX
SEED;Stress Response;Oxidative stress;Glutathione:_Non-redox_reactions;Probable glutathione S-transferase (EC 2.5.1.18), YfcG homolog;Probable glutathione S-transferase (EC 2.5.1.18), YfcG homolog	enriched in arsenic-----enriched in ABX
SEED;Stress Response;Osmotic stress;Choline_and_Betaine_Uptake_and_Betaine_Biosynthesis;HTH-type transcriptional regulator BetI;HTH-type transcriptional regulator BetI	enriched in arsenic-----enriched in ABX
SEED;Stress Response;Heat_shock_dnaK_gene_cluster_extended;UPF0269 protein yggX;UPF0269 protein yggX	enriched in arsenic-----enriched in ABX
SEED;Stress Response;Bacterial_hemoglobins;Flavohemoprotein;Flavohemoprotein	enriched in arsenic-----enriched in ABX
SEED;Secondary Metabolism;Plant Hormones;Auxin_biosynthesis;Monoamine oxidase (1.4.3.4);Monoamine oxidase (1.4.3.4)	enriched in arsenic-----enriched in ABX
SEED;Secondary Metabolism;Aromatic amino acids and derivatives.1;Cinnamic_Acid_Degradation;Probable 3-phenylpropionic acid transporter;Probable 3-phenylpropionic acid transporter	enriched in arsenic-----enriched in ABX
SEED;RNA Metabolism;Transcription;Transcription_initiation,_bacterial_sigma_factors;Sigma factor RpoE negative regulatory protein RseB precursor;Sigma factor RpoE negative regulatory protein RseB precursor	enriched in arsenic-----enriched in ABX
SEED;RNA Metabolism;Transcription;Transcription_initiation,_bacterial_sigma_factors;Sigma factor RpoE negative regulatory protein RseA;Sigma factor RpoE negative regulatory protein RseA	enriched in arsenic-----enriched in ABX
SEED;RNA Metabolism;Transcription;Transcription_initiation,_bacterial_sigma_factors;RNA polymerase sigma factor RpoS;RNA polymerase sigma factor RpoS	enriched in arsenic-----enriched in ABX
SEED;RNA Metabolism;Transcription;Transcription_factors_bacterial;Transcriptional activator RfaH;Transcriptional activator RfaH	enriched in arsenic-----enriched in ABX
SEED;RNA Metabolism;Transcription;Transcription_factors_bacterial;Regulator of nucleoside diphosphate kinase;Regulator of nucleoside diphosphate kinase	enriched in arsenic-----enriched in ABX
SEED;RNA Metabolism;RNA processing and modification;tRNA_processing;tRNA pseudouridine 13 synthase (EC 4.2.1.-);tRNA pseudouridine 13 synthase (EC 4.2.1.-)	enriched in arsenic-----enriched in ABX
SEED;RNA Metabolism;RNA processing and modification;tRNA_processing;Ribonuclease T (EC 3.1.13.-);Ribonuclease T (EC 3.1.13.-)	enriched in arsenic-----enriched in ABX
SEED;RNA Metabolism;RNA processing and modification;RNA_processing_and_degradation,_bacterial;Ribonuclease I precursor (EC 3.1.27.6);Ribonuclease I precursor (EC 3.1.27.6)	enriched in arsenic-----enriched in ABX
SEED;RNA Metabolism;RNA processing and modification;RNA_processing_and_degradation,_bacterial;Ribonuclease E inhibitor RraB;Ribonuclease E inhibitor RraB	enriched in arsenic-----enriched in ABX
SEED;RNA Metabolism;RNA processing and modification;RNA_processing_and_degradation,_bacterial;Ribonuclease E inhibitor RraA;Ribonuclease E inhibitor RraA	enriched in arsenic-----enriched in ABX
SEED;RNA Metabolism;RNA processing and modification;RNA_processing_and_degradation,_bacterial;Exoribonuclease II (EC 3.1.13.1);Exoribonuclease II (EC 3.1.13.1)	enriched in arsenic-----enriched in ABX
SEED;RNA Metabolism;RNA processing and modification;RNA_3'-terminal_phosphate_cyclase;RNA 3'-terminal phosphate cyclase (EC 6.5.1.4);RNA 3'-terminal phosphate cyclase (EC 6.5.1.4)	enriched in arsenic-----enriched in ABX
SEED;RNA Metabolism;RNA processing and modification;Queuosine-Archaeosine_Biosynthesis;Queuosine Biosynthesis QueE Radical SAM;Queuosine Biosynthesis QueE Radical SAM	enriched in arsenic-----enriched in ABX
SEED;RNA Metabolism;RNA processing and modification;ATP-dependent_RNA_helicases,_bacterial;ATP-dependent RNA helicase SrmB;ATP-dependent RNA helicase SrmB	enriched in arsenic-----enriched in ABX
SEED;RNA Metabolism;RNA processing and modification;ATP-dependent_RNA_helicases,_bacterial;ATP-dependent RNA helicase RhlB;ATP-dependent RNA helicase RhlB	enriched in arsenic-----enriched in ABX
SEED;Respiration;Soluble_cytochromes_and_functionally_related_electron_carriers;Ferredoxin, 2Fe-2S;Ferredoxin, 2Fe-2S	enriched in arsenic-----enriched in ABX
SEED;Respiration;Formate_hydrogenase;Formate hydrogenlyase regulatory protein HycA;Formate hydrogenlyase regulatory protein HycA	enriched in arsenic-----enriched in ABX
SEED;Respiration;Formate_hydrogenase;Formate dehydrogenase O beta subunit (EC 1.2.1.2);Formate dehydrogenase O beta subunit (EC 1.2.1.2)	enriched in arsenic-----enriched in ABX
SEED;Respiration;Formate_hydrogenase;Formate dehydrogenase N gamma subunit (EC 1.2.1.2);Formate dehydrogenase N gamma subunit (EC 1.2.1.2)	enriched in arsenic-----enriched in ABX
SEED;Respiration;Electron donating reactions;Succinate_dehydrogenase;Succinate dehydrogenase cytochrome b-556 subunit;Succinate dehydrogenase cytochrome b-556 subunit	enriched in arsenic-----enriched in ABX
SEED;Respiration;Electron donating reactions;Succinate_dehydrogenase;Fumarate reductase subunit D;Fumarate reductase subunit D	enriched in arsenic-----enriched in ABX
SEED;Respiration;Electron donating reactions;Succinate_dehydrogenase;Fumarate reductase subunit C;Fumarate reductase subunit C	enriched in arsenic-----enriched in ABX
SEED;Respiration;Electron accepting reactions;Terminal_cytochrome_oxidases;Cytochrome O ubiquinol oxidase subunit II (EC 1.10.3.-);Cytochrome O ubiquinol oxidase subunit II (EC 1.10.3.-)	enriched in arsenic-----enriched in ABX
SEED;Respiration;Electron accepting reactions;Terminal_cytochrome_O_ubiquinol_oxidase;Cytochrome O ubiquinol oxidase subunit II (EC 1.10.3.-);Cytochrome O ubiquinol oxidase subunit II (EC 1.10.3.-)	enriched in arsenic-----enriched in ABX
SEED;Respiration;Electron accepting reactions;Anaerobic_respiratory_reductases;Flavodoxin reductases (ferredoxin-NADPH reductases) family 1;Flavodoxin reductases (ferredoxin-NADPH reductases) family 1	enriched in arsenic-----enriched in ABX
SEED;Respiration;Biogenesis_of_c-type_cytochromes;Periplasmic thiol:disulfide oxidoreductase DsbB, required for DsbA reoxidation;Periplasmic thiol:disulfide oxidoreductase DsbB, required for DsbA reoxidation	enriched in arsenic-----enriched in ABX
SEED;Respiration;Biogenesis_of_c-type_cytochromes;Periplasmic thiol:disulfide interchange protein DsbA;Periplasmic thiol:disulfide interchange protein DsbA	enriched in arsenic-----enriched in ABX
SEED;Respiration;ATP synthases;F0F1-type_ATP_synthase;ATP synthase protein I;ATP synthase protein I	enriched in arsenic-----enriched in ABX
SEED;Regulation and Cell signaling;Stringent_Response,_(p)ppGpp_metabolism;Guanosine-5'-triphosphate,3'-diphosphate pyrophosphatase (EC 3.6.1.40);Guanosine-5'-triphosphate,3'-diphosphate pyrophosphatase (EC 3.6.1.40)	enriched in arsenic-----enriched in ABX
SEED;Regulation and Cell signaling;Programmed Cell Death and Toxin-antitoxin Systems;Toxin-antitoxin_replicon_stabilization_systems;RelB protein (antitoxin to RelE);RelB protein (antitoxin to RelE)	enriched in arsenic-----enriched in ABX
SEED;Regulation and Cell signaling;Programmed Cell Death and Toxin-antitoxin Systems;Murein_hydrolase_regulation_and_cell_death;tRNA-dihydrouridine synthase C (EC 1.-.-.-);tRNA-dihydrouridine synthase C (EC 1.-.-.-)	enriched in arsenic-----enriched in ABX
SEED;Regulation and Cell signaling;Programmed Cell Death and Toxin-antitoxin Systems;MazEF_toxin-antitoxing_(programmed_cell_death)_system;Programmed cell death toxin ChpB;Programmed cell death toxin ChpB	enriched in arsenic-----enriched in ABX
SEED;Regulation and Cell signaling;Orphan_regulatory_proteins;Positive transcription regulator EvgA;Positive transcription regulator EvgA	enriched in arsenic-----enriched in ABX
SEED;Regulation and Cell signaling;Orphan_regulatory_proteins;Glycine cleavage system transcriptional antiactivator GcvR;Glycine cleavage system transcriptional antiactivator GcvR	enriched in arsenic-----enriched in ABX
SEED;Regulation and Cell signaling;Orphan_regulatory_proteins;Glycine cleavage system transcriptional activator;Glycine cleavage system transcriptional activator	enriched in arsenic-----enriched in ABX
SEED;Regulation and Cell signaling;Orphan_regulatory_proteins;Glycine cleavage system transcriptional activator GcvA;Glycine cleavage system transcriptional activator GcvA	enriched in arsenic-----enriched in ABX
SEED;Regulation and Cell signaling;Orphan_regulatory_proteins;Copper sensory histidine kinase CpxA;Copper sensory histidine kinase CpxA	enriched in arsenic-----enriched in ABX
SEED;Regulation and Cell signaling;Orphan_regulatory_proteins;BarA-associated response regulator UvrY (= GacA = SirA);BarA-associated response regulator UvrY (= GacA = SirA)	enriched in arsenic-----enriched in ABX
SEED;Regulation and Cell signaling;DNA-binding_regulatory_proteins,_strays;Nitrogen assimilation regulatory protein Nac;Nitrogen assimilation regulatory protein Nac	enriched in arsenic-----enriched in ABX
SEED;Regulation and Cell signaling;DNA-binding_regulatory_proteins,_strays;LysR family transcriptional regulator YnfL;LysR family transcriptional regulator YnfL	enriched in arsenic-----enriched in ABX
SEED;Regulation and Cell signaling;DNA-binding_regulatory_proteins,_strays;LysR family transcriptional regulator YneJ;LysR family transcriptional regulator YneJ	enriched in arsenic-----enriched in ABX
SEED;Regulation and Cell signaling;DNA-binding_regulatory_proteins,_strays;LysR family transcriptional regulator YhjC;LysR family transcriptional regulator YhjC	enriched in arsenic-----enriched in ABX
SEED;Regulation and Cell signaling;DNA-binding_regulatory_proteins,_strays;LysR family transcriptional regulator YfeR;LysR family transcriptional regulator YfeR	enriched in arsenic-----enriched in ABX
SEED;Regulation and Cell signaling;CytR_regulation;Cyclic AMP receptor protein;Cyclic AMP receptor protein	enriched in arsenic-----enriched in ABX
SEED;Regulation and Cell signaling;cAMP_signaling_in_bacteria;Hydrolase, alpha/beta fold family functionally coupled to Phosphoribulokinase;Hydrolase, alpha/beta fold family functionally coupled to Phosphoribulokinase	enriched in arsenic-----enriched in ABX
SEED;Regulation and Cell signaling;cAMP_signaling_in_bacteria;Cyclic AMP receptor protein;Cyclic AMP receptor protein	enriched in arsenic-----enriched in ABX
SEED;Regulation and Cell signaling;cAMP_signaling_in_bacteria;Adenylate cyclase (EC 4.6.1.1);Adenylate cyclase (EC 4.6.1.1)	enriched in arsenic-----enriched in ABX
SEED;Regulation and Cell signaling;cAMP_signaling_in_bacteria;3',5'-cyclic-nucleotide phosphodiesterase (EC 3.1.4.17);3',5'-cyclic-nucleotide phosphodiesterase (EC 3.1.4.17)	enriched in arsenic-----enriched in ABX
SEED;Protein Metabolism;Secretion;Twin-arginine_translocation_system;Twin-arginine translocation protein TatC;Twin-arginine translocation protein TatC	enriched in arsenic-----enriched in ABX
SEED;Protein Metabolism;Secretion;Twin-arginine_translocation_system;Twin-arginine translocation protein TatB;Twin-arginine translocation protein TatB	enriched in arsenic-----enriched in ABX
SEED;Protein Metabolism;Protein folding;Protein_chaperones;Chaperone protein HscA;Chaperone protein HscA	enriched in arsenic-----enriched in ABX
SEED;Protein Metabolism;Protein folding;Periplasmic_disulfide_interchange;Periplasmic thiol:disulfide oxidoreductase DsbB, required for DsbA reoxidation;Periplasmic thiol:disulfide oxidoreductase DsbB, required for DsbA reoxidation	enriched in arsenic-----enriched in ABX
SEED;Protein Metabolism;Protein folding;Periplasmic_disulfide_interchange;Periplasmic thiol:disulfide interchange protein DsbA;Periplasmic thiol:disulfide interchange protein DsbA	enriched in arsenic-----enriched in ABX
SEED;Protein Metabolism;Protein folding;Peptidyl-prolyl_cis-trans_isomerase;Peptidyl-prolyl cis-trans isomerase ppiB (EC 5.2.1.8);Peptidyl-prolyl cis-trans isomerase ppiB (EC 5.2.1.8)	enriched in arsenic-----enriched in ABX
SEED;Protein Metabolism;Protein folding;Peptidyl-prolyl_cis-trans_isomerase;Peptidyl-prolyl cis-trans isomerase ppiA precursor (EC 5.2.1.8);Peptidyl-prolyl cis-trans isomerase ppiA precursor (EC 5.2.1.8)	enriched in arsenic-----enriched in ABX
SEED;Protein Metabolism;Protein degradation;Proteolysis_in_bacteria,_ATP-dependent;Outer membrane stress sensor protease DegS;Outer membrane stress sensor protease DegS	enriched in arsenic-----enriched in ABX
SEED;Protein Metabolism;Protein degradation;Proteolysis_in_bacteria,_ATP-dependent;Outer membrane stress sensor protease DegQ, serine protease;Outer membrane stress sensor protease DegQ, serine protease	enriched in arsenic-----enriched in ABX
SEED;Protein Metabolism;Protein degradation;Proteolysis_in_bacteria,_ATP-dependent;ClpXP protease specificity-enhancing factor;ClpXP protease specificity-enhancing factor	enriched in arsenic-----enriched in ABX
SEED;Protein Metabolism;Protein degradation;Protein_degradation;Oligopeptidase A (EC 3.4.24.70);Oligopeptidase A (EC 3.4.24.70)	enriched in arsenic-----enriched in ABX
SEED;Protein Metabolism;Protein biosynthesis;Ribosome_biogenesis_bacterial;Ribosomal protein S6 glutaminyl transferase;Ribosomal protein S6 glutaminyl transferase	enriched in arsenic-----enriched in ABX
SEED;Protein Metabolism;Protein biosynthesis;Ribosome_activity_modulation;Ribosome modulation factor;Ribosome modulation factor	enriched in arsenic-----enriched in ABX
SEED;Potassium metabolism;Glutathione-regulated_potassium-efflux_system_and_associated_functions;Glutathione-regulated potassium-efflux system ATP-binding protein;Glutathione-regulated potassium-efflux system ATP-binding protein	enriched in arsenic-----enriched in ABX
SEED;Phosphorus Metabolism;Alkylphosphonate_utilization;PhnJ protein;PhnJ protein	enriched in arsenic-----enriched in ABX
SEED;Phosphorus Metabolism;Alkylphosphonate_utilization;PhnH protein;PhnH protein	enriched in arsenic-----enriched in ABX
SEED;Nucleosides and Nucleotides;Pyrimidines;Pyrimidine_utilization;Predicted reductase RutE in novel pyrimidine catabolism pathway;Predicted reductase RutE in novel pyrimidine catabolism pathway	enriched in arsenic-----enriched in ABX
SEED;Nucleosides and Nucleotides;Detoxification.1;Nudix_proteins_(nucleoside_triphosphate_hydrolases);Nudix-like NDP and NTP phosphohydrolase YmfB;Nudix-like NDP and NTP phosphohydrolase YmfB	enriched in arsenic-----enriched in ABX
SEED;Nitrogen Metabolism;Nitrosative_stress;NADH oxidoreductase hcr (EC 1.-.-.-);NADH oxidoreductase hcr (EC 1.-.-.-)	enriched in arsenic-----enriched in ABX
SEED;Nitrogen Metabolism;Nitrosative_stress;Flavohemoprotein;Flavohemoprotein	enriched in arsenic-----enriched in ABX
SEED;Nitrogen Metabolism;Nitrate_and_nitrite_ammonification;Nitrate/nitrite sensor protein (EC 2.7.3.-);Nitrate/nitrite sensor protein (EC 2.7.3.-)	enriched in arsenic-----enriched in ABX
SEED;Nitrogen Metabolism;Nitrate_and_nitrite_ammonification;Cytochrome c-type protein NrfB precursor;Cytochrome c-type protein NrfB precursor	enriched in arsenic-----enriched in ABX
SEED;Nitrogen Metabolism;Ammonia_assimilation;Nitrogen regulation protein NR(II) (EC 2.7.3.-);Nitrogen regulation protein NR(II) (EC 2.7.3.-)	enriched in arsenic-----enriched in ABX
SEED;Nitrogen Metabolism;Ammonia_assimilation;Glutamate-ammonia-ligase adenylyltransferase (EC 2.7.7.42);Glutamate-ammonia-ligase adenylyltransferase (EC 2.7.7.42)	enriched in arsenic-----enriched in ABX
SEED;Nitrogen Metabolism;Ammonia_assimilation;[Protein-PII] uridylyltransferase (EC 2.7.7.59);[Protein-PII] uridylyltransferase (EC 2.7.7.59)	enriched in arsenic-----enriched in ABX
SEED;Nitrogen Metabolism;Allantoin_Utilization;Allantoin permease;Allantoin permease	enriched in arsenic-----enriched in ABX
SEED;Motility and Chemotaxis;Flagellar motility in Prokaryota;Flagellum;Flagellar transcriptional activator FlhC;Flagellar transcriptional activator FlhC	enriched in arsenic-----enriched in ABX
SEED;Motility and Chemotaxis;Flagellar motility in Prokaryota;Flagellum;Flagellar biosynthesis protein FlgN;Flagellar biosynthesis protein FlgN	enriched in arsenic-----enriched in ABX
SEED;Motility and Chemotaxis;Flagellar motility in Prokaryota;Flagellum;Flagellar assembly protein FliH;Flagellar assembly protein FliH	enriched in arsenic-----enriched in ABX
SEED;Motility and Chemotaxis;Bacterial_Chemotaxis;Chemotaxis response - phosphatase CheZ;Chemotaxis response - phosphatase CheZ	enriched in arsenic-----enriched in ABX
SEED;Miscellaneous;ZZ_gjo_need_homes;Virulence factor MviM;Virulence factor MviM	enriched in arsenic-----enriched in ABX
SEED;Miscellaneous;ZZ_gjo_need_homes;Tyrosine-specific transport protein;Tyrosine-specific transport protein	enriched in arsenic-----enriched in ABX
SEED;Miscellaneous;ZZ_gjo_need_homes;Putative permease PerM (= YfgO);Putative permease PerM (= YfgO)	enriched in arsenic-----enriched in ABX
SEED;Miscellaneous;ZZ_gjo_need_homes;Putative heat shock protein YegD;Putative heat shock protein YegD	enriched in arsenic-----enriched in ABX
SEED;Miscellaneous;ZZ_gjo_need_homes;Protein of unknown function YceH;Protein of unknown function YceH	enriched in arsenic-----enriched in ABX
SEED;Miscellaneous;ZZ_gjo_need_homes;Phosphocarrier protein kinase/phosphorylase, nitrogen regulation associated;Phosphocarrier protein kinase/phosphorylase, nitrogen regulation associated	enriched in arsenic-----enriched in ABX
SEED;Miscellaneous;ZZ_gjo_need_homes;Na+/H+ antiporter NhaB;Na+/H+ antiporter NhaB	enriched in arsenic-----enriched in ABX
SEED;Metabolism of Aromatic Compounds;Peripheral pathways for catabolism of aromatic compounds;p-Hydroxybenzoate_degradation;P-hydroxybenzoate hydroxylase (EC 1.14.13.2);P-hydroxybenzoate hydroxylase (EC 1.14.13.2)	enriched in arsenic-----enriched in ABX
SEED;Metabolism of Aromatic Compounds;Peripheral pathways for catabolism of aromatic compounds;Benzoate_degradation;Benzoate transport protein;Benzoate transport protein	enriched in arsenic-----enriched in ABX
SEED;Metabolism of Aromatic Compounds;Metabolism of central aromatic intermediates;Central_meta-cleavage_pathway_of_aromatic_compound_degradation;3,4-dihydroxyphenylacetate 2,3-dioxygenase;3,4-dihydroxyphenylacetate 2,3-dioxygenase	enriched in arsenic-----enriched in ABX
SEED;Metabolism of Aromatic Compounds;Metabolism of central aromatic intermediates;4-Hydroxyphenylacetic_acid_catabolic_pathway;Homoprotocatechuate degradative operon repressor;Homoprotocatechuate degradative operon repressor	enriched in arsenic-----enriched in ABX
SEED;Metabolism of Aromatic Compounds;Metabolism of central aromatic intermediates;4-Hydroxyphenylacetic_acid_catabolic_pathway;2-oxo-hepta-3-ene-1,7-dioic acid hydratase (EC 4.2.-.-);2-oxo-hepta-3-ene-1,7-dioic acid hydratase (EC 4.2.-.-)	enriched in arsenic-----enriched in ABX
SEED;Metabolism of Aromatic Compounds;Benzoate_transport_and_degradation_cluster;2-oxo-hepta-3-ene-1,7-dioic acid hydratase (EC 4.2.-.-);2-oxo-hepta-3-ene-1,7-dioic acid hydratase (EC 4.2.-.-)	enriched in arsenic-----enriched in ABX
SEED;Metabolism of Aromatic Compounds;Aromatic_Amin_Catabolism;Monoamine oxidase (1.4.3.4);Monoamine oxidase (1.4.3.4)	enriched in arsenic-----enriched in ABX
SEED;Membrane Transport;Transport_of_Manganese;Manganese ABC transporter, periplasmic-binding protein SitA;Manganese ABC transporter, periplasmic-binding protein SitA	enriched in arsenic-----enriched in ABX
SEED;Membrane Transport;Potassium_homeostasis;Potassium efflux system KefA;Potassium efflux system KefA	enriched in arsenic-----enriched in ABX
SEED;Membrane Transport;Potassium_homeostasis;Glutathione-regulated potassium-efflux system ATP-binding protein;Glutathione-regulated potassium-efflux system ATP-binding protein	enriched in arsenic-----enriched in ABX
SEED;Membrane Transport;ABC transporters;ABC_transporter_peptide_(TC_3.A.1.5.5);Peptide transport periplasmic protein sapA (TC 3.A.1.5.5);Peptide transport periplasmic protein sapA (TC 3.A.1.5.5)	enriched in arsenic-----enriched in ABX
SEED;Membrane Transport;ABC transporters;ABC_transporter_alkylphosphonate_(TC_3.A.1.9.1);Phosphonate ABC transporter permease protein phnE (TC 3.A.1.9.1);Phosphonate ABC transporter permease protein phnE (TC 3.A.1.9.1)	enriched in arsenic-----enriched in ABX
SEED;Fatty Acids, Lipids, and Isoprenoids;Phospholipids;Glycerolipid_and_Glycerophospholipid_Metabolism_in_Bacteria;Glycerol-3-phosphate acyltransferase (EC 2.3.1.15);Glycerol-3-phosphate acyltransferase (EC 2.3.1.15)	enriched in arsenic-----enriched in ABX
SEED;DNA Metabolism;YcfH;Putative deoxyribonuclease YjjV;Putative deoxyribonuclease YjjV	enriched in arsenic-----enriched in ABX
SEED;DNA Metabolism;DNA_structural_proteins,_bacterial;Integration host factor beta subunit;Integration host factor beta subunit	enriched in arsenic-----enriched in ABX
SEED;DNA Metabolism;DNA_structural_proteins,_bacterial;DNA-binding protein Fis;DNA-binding protein Fis	enriched in arsenic-----enriched in ABX
SEED;DNA Metabolism;DNA_structural_proteins,_bacterial;Chromosome partition protein MukF;Chromosome partition protein MukF	enriched in arsenic-----enriched in ABX
SEED;DNA Metabolism;DNA_structural_proteins,_bacterial;Chromosome partition protein MukB;Chromosome partition protein MukB	enriched in arsenic-----enriched in ABX
SEED;DNA Metabolism;DNA replication;DNA-replication;Primosomal replication protein N prime prime;Primosomal replication protein N prime prime	enriched in arsenic-----enriched in ABX
SEED;DNA Metabolism;DNA replication;DNA-replication;Primosomal protein I;Primosomal protein I	enriched in arsenic-----enriched in ABX
SEED;DNA Metabolism;DNA replication;DNA-replication;Exodeoxyribonuclease V gamma chain (EC 3.1.11.5);Exodeoxyribonuclease V gamma chain (EC 3.1.11.5)	enriched in arsenic-----enriched in ABX
SEED;DNA Metabolism;DNA replication;DNA-replication;DNA replication terminus site-binding protein;DNA replication terminus site-binding protein	enriched in arsenic-----enriched in ABX
SEED;DNA Metabolism;DNA repair;DNA_Repair_Base_Excision;Exodeoxyribonuclease I (EC 3.1.11.1);Exodeoxyribonuclease I (EC 3.1.11.1)	enriched in arsenic-----enriched in ABX
SEED;DNA Metabolism;DNA repair;DNA_Repair_Base_Excision;Endonuclease VIII;Endonuclease VIII	enriched in arsenic-----enriched in ABX
SEED;DNA Metabolism;DNA repair;DNA_repair,_bacterial_UvrD_and_related_helicases;DNA helicase IV;DNA helicase IV	enriched in arsenic-----enriched in ABX
SEED;DNA Metabolism;DNA repair;DNA_repair,_bacterial;DNA mismatch repair endonuclease MutH;DNA mismatch repair endonuclease MutH	enriched in arsenic-----enriched in ABX
SEED;DNA Metabolism;DNA repair;DNA_repair,_bacterial;Alkylated DNA repair protein AlkB;Alkylated DNA repair protein AlkB	enriched in arsenic-----enriched in ABX
SEED;DNA Metabolism;DNA repair;2-phosphoglycolate_salvage;Putative phosphatase YieH;Putative phosphatase YieH	enriched in arsenic-----enriched in ABX
SEED;Cofactors, Vitamins, Prosthetic Groups, Pigments;Thiamin_biosynthesis;Thiamin ABC transporter, substrate-binding component;Thiamin ABC transporter, substrate-binding component	enriched in arsenic-----enriched in ABX
SEED;Cofactors, Vitamins, Prosthetic Groups, Pigments;Riboflavin, FMN, FAD;Riboflavin,_FMN_and_FAD_metabolism;GTP cyclohydrolase II (EC 3.5.4.25);GTP cyclohydrolase II (EC 3.5.4.25)	enriched in arsenic-----enriched in ABX
SEED;Cofactors, Vitamins, Prosthetic Groups, Pigments;Riboflavin, FMN, FAD;Flavodoxin;Hypothetical flavoprotein YqcA (clustered with tRNA pseudouridine synthase C);Hypothetical flavoprotein YqcA (clustered with tRNA pseudouridine synthase C)	enriched in arsenic-----enriched in ABX
SEED;Cofactors, Vitamins, Prosthetic Groups, Pigments;Quinone cofactors;Ubiquinone_Biosynthesis;Protein YigP (COG3165) clustered with ubiquinone biosynthetic genes;Protein YigP (COG3165) clustered with ubiquinone biosynthetic genes	enriched in arsenic-----enriched in ABX
SEED;Cofactors, Vitamins, Prosthetic Groups, Pigments;Quinone cofactors;Ubiquinone_Biosynthesis;NAD(P)H-flavin reductase (EC 1.5.1.29) (EC 1.16.1.3);NAD(P)H-flavin reductase (EC 1.5.1.29) (EC 1.16.1.3)	enriched in arsenic-----enriched in ABX
SEED;Cofactors, Vitamins, Prosthetic Groups, Pigments;Quinone cofactors;Ubiquinone_Biosynthesis;2-octaprenyl-3-methyl-6-methoxy-1,4-benzoquinol hydroxylase (EC 1.14.13.-);2-octaprenyl-3-methyl-6-methoxy-1,4-benzoquinol hydroxylase (EC 1.14.13.-)	enriched in arsenic-----enriched in ABX
SEED;Cofactors, Vitamins, Prosthetic Groups, Pigments;Quinone cofactors;Pyrroloquinoline_Quinone_biosynthesis;Coenzyme PQQ synthesis protein C;Coenzyme PQQ synthesis protein C	enriched in arsenic-----enriched in ABX
SEED;Cofactors, Vitamins, Prosthetic Groups, Pigments;Quinone cofactors;Menaquinone_Biosynthesis_via_Futalosine;Protein YigP (COG3165) clustered with ubiquinone biosynthetic genes;Protein YigP (COG3165) clustered with ubiquinone biosynthetic genes	enriched in arsenic-----enriched in ABX
SEED;Cofactors, Vitamins, Prosthetic Groups, Pigments;Quinone cofactors;Coenzyme_PQQ_synthesis;Coenzyme PQQ synthesis protein C;Coenzyme PQQ synthesis protein C	enriched in arsenic-----enriched in ABX
SEED;Cofactors, Vitamins, Prosthetic Groups, Pigments;NAD and NADP;NAD_and_NADP_cofactor_biosynthesis_global;Nicotinamidase family protein YcaC;Nicotinamidase family protein YcaC	enriched in arsenic-----enriched in ABX
SEED;Cofactors, Vitamins, Prosthetic Groups, Pigments;Lipoic acid;Lipoic_acid_metabolism;Proposed lipoate regulatory protein YbeD;Proposed lipoate regulatory protein YbeD	enriched in arsenic-----enriched in ABX
SEED;Cofactors, Vitamins, Prosthetic Groups, Pigments;Folate and pterines;Molybdenum_cofactor_biosynthesis;Molybdenum cofactor biosynthesis protein MoaE;Molybdenum cofactor biosynthesis protein MoaE	enriched in arsenic-----enriched in ABX
SEED;Cofactors, Vitamins, Prosthetic Groups, Pigments;Folate and pterines;Folate_Biosynthesis;FolM Alternative dihydrofolate reductase 1;FolM Alternative dihydrofolate reductase 1	enriched in arsenic-----enriched in ABX
SEED;Cofactors, Vitamins, Prosthetic Groups, Pigments;Folate and pterines;Folate_Biosynthesis;Dihydroneopterin aldolase (EC 4.1.2.25);Dihydroneopterin aldolase (EC 4.1.2.25)	enriched in arsenic-----enriched in ABX
SEED;Cofactors, Vitamins, Prosthetic Groups, Pigments;Biotin;Biotin_biosynthesis;Biotin synthesis protein bioH;Biotin synthesis protein bioH	enriched in arsenic-----enriched in ABX
SEED;Clustering-based subsystems;Type III secretion system, extended;CBSS-243265.1.peg.3592;Type III secretion outermembrane contact sensing protein( yopN,Yop4b,LcrE);Type III secretion outermembrane contact sensing protein( yopN,Yop4b,LcrE)	enriched in arsenic-----enriched in ABX
SEED;Clustering-based subsystems;Type III secretion system, extended;CBSS-243265.1.peg.3592;Surface presentation of antigens protein;Surface presentation of antigens protein	enriched in arsenic-----enriched in ABX
SEED;Clustering-based subsystems;Type III secretion system, extended;CBSS-243265.1.peg.3592;putative type III secretion protein;putative type III secretion protein	enriched in arsenic-----enriched in ABX
SEED;Clustering-based subsystems;Type III secretion system, extended;CBSS-243265.1.peg.3592;MxiH protein;MxiH protein	enriched in arsenic-----enriched in ABX
SEED;Clustering-based subsystems;proteosome related;Cluster-based_Subsystem_Grouping_Hypotheticals_-_perhaps_Proteosome_Related;Twin-arginine translocation protein TatC;Twin-arginine translocation protein TatC	enriched in arsenic-----enriched in ABX
SEED;Clustering-based subsystems;Conserved_gene_cluster_associated_with_Met-tRNA_formyltransferase;Protein of unknown function Smg;Protein of unknown function Smg	enriched in arsenic-----enriched in ABX
SEED;Clustering-based subsystems;CBSS-562.2.peg.5158_SK3_including;Protein YaiA;Protein YaiA	enriched in arsenic-----enriched in ABX
SEED;Clustering-based subsystems;CBSS-214092.1.peg.3450;FIG002208: Acetyltransferase (EC 2.3.1.-);FIG002208: Acetyltransferase (EC 2.3.1.-)	enriched in arsenic-----enriched in ABX
SEED;Clustering-based subsystems;Bacterial_Cell_Division;Cell division protein FtsJ;Cell division protein FtsJ	enriched in arsenic-----enriched in ABX
SEED;Clustering-based subsystems;Bacterial_Cell_Division;Cell division protein BolA;Cell division protein BolA	enriched in arsenic-----enriched in ABX
SEED;Cell Wall and Capsule;Peptidoglycan_Biosynthesis;Penicillin-insensitive transglycosylase (EC 2.4.2.-) & transpeptidase PBP-1C;Penicillin-insensitive transglycosylase (EC 2.4.2.-) & transpeptidase PBP-1C	enriched in arsenic-----enriched in ABX
SEED;Cell Wall and Capsule;Peptidoglycan_Biosynthesis;Murein-DD-endopeptidase (EC 3.4.99.-);Murein-DD-endopeptidase (EC 3.4.99.-)	enriched in arsenic-----enriched in ABX
SEED;Cell Wall and Capsule;Peptidoglycan_Biosynthesis;Membrane-bound lytic murein transglycosylase B precursor (EC 3.2.1.-);Membrane-bound lytic murein transglycosylase B precursor (EC 3.2.1.-)	enriched in arsenic-----enriched in ABX
SEED;Cell Wall and Capsule;Gram-Negative cell wall components;LOS_core_oligosaccharide_biosynthesis;Phosphoheptose isomerase (EC 5.3.1.-);Phosphoheptose isomerase (EC 5.3.1.-)	enriched in arsenic-----enriched in ABX
SEED;Cell Wall and Capsule;Gram-Negative cell wall components;LOS_core_oligosaccharide_biosynthesis;Lipopolysaccharide heptosyltransferase I (EC 2.4.1.-);Lipopolysaccharide heptosyltransferase I (EC 2.4.1.-)	enriched in arsenic-----enriched in ABX
SEED;Cell Wall and Capsule;Gram-Negative cell wall components;LOS_core_oligosaccharide_biosynthesis;ADP-L-glycero-D-manno-heptose-6-epimerase (EC 5.1.3.20);ADP-L-glycero-D-manno-heptose-6-epimerase (EC 5.1.3.20)	enriched in arsenic-----enriched in ABX
SEED;Cell Wall and Capsule;Gram-Negative cell wall components;LOS_core_oligosaccharide_biosynthesis;ADP-heptose--lipooligosaccharide heptosyltransferase II (EC 2.4.1.-);ADP-heptose--lipooligosaccharide heptosyltransferase II (EC 2.4.1.-)	enriched in arsenic-----enriched in ABX
SEED;Cell Wall and Capsule;Gram-Negative cell wall components;Lipid_A_modifications;Lipid A acylation protein PagP, palmitoyltransferase;Lipid A acylation protein PagP, palmitoyltransferase	enriched in arsenic-----enriched in ABX
SEED;Cell Wall and Capsule;Gram-Negative cell wall components;KDO2-Lipid_A_biosynthesis;LptA, protein essential for LPS transport across the periplasm;LptA, protein essential for LPS transport across the periplasm	enriched in arsenic-----enriched in ABX
SEED;Cell Wall and Capsule;Gram-Negative cell wall components;KDO2-Lipid_A_biosynthesis;LPS-assembly lipoprotein RlpB precursor (Rare lipoprotein B);LPS-assembly lipoprotein RlpB precursor (Rare lipoprotein B)	enriched in arsenic-----enriched in ABX
SEED;Cell Wall and Capsule;Capsular and extracellular polysacchrides;Sialic_Acid_Metabolism;N-acetylneuraminic acid outer membrane channel protein NanC;N-acetylneuraminic acid outer membrane channel protein NanC	enriched in arsenic-----enriched in ABX
SEED;Cell Wall and Capsule;Capsular and extracellular polysacchrides;Colanic_acid_biosynthesis;Colanic acid polymerase WcaD;Colanic acid polymerase WcaD	enriched in arsenic-----enriched in ABX
SEED;Cell Wall and Capsule;Capsular and extracellular polysacchrides;Colanic_acid_biosynthesis;Colanic acid biosynthesis glycosyl transferase WcaC;Colanic acid biosynthesis glycosyl transferase WcaC	enriched in arsenic-----enriched in ABX
SEED;Cell Wall and Capsule;Capsular and extracellular polysacchrides;Capsular_heptose_biosynthesis;Phosphoheptose isomerase (EC 5.3.1.-);Phosphoheptose isomerase (EC 5.3.1.-)	enriched in arsenic-----enriched in ABX
SEED;Cell Division and Cell Cycle;Cell cycle in Prokaryota;MukBEF_Chromosome_Condensation;Chromosome partition protein MukF;Chromosome partition protein MukF	enriched in arsenic-----enriched in ABX
SEED;Cell Division and Cell Cycle;Cell cycle in Prokaryota;MukBEF_Chromosome_Condensation;Chromosome partition protein MukB;Chromosome partition protein MukB	enriched in arsenic-----enriched in ABX
SEED;Cell Division and Cell Cycle;Cell cycle in Prokaryota;Bacterial_Cytoskeleton;Cell division protein ZipA;Cell division protein ZipA	enriched in arsenic-----enriched in ABX
SEED;Cell Division and Cell Cycle;Cell cycle in Prokaryota;Bacterial_Cytoskeleton;Cell division protein FtsB;Cell division protein FtsB	enriched in arsenic-----enriched in ABX
SEED;Carbohydrates;Organic acids;Lactate_utilization;D-Lactate dehydrogenase (EC 1.1.2.5);D-Lactate dehydrogenase (EC 1.1.2.5)	enriched in arsenic-----enriched in ABX
SEED;Carbohydrates;Monosaccharides;L-rhamnose_utilization;L-rhamnose operon transcriptional activator RhaR;L-rhamnose operon transcriptional activator RhaR	enriched in arsenic-----enriched in ABX
SEED;Carbohydrates;Monosaccharides;Hexose_Phosphate_Uptake_System;Sensor histidine protein kinase UhpB, glucose-6-phosphate specific (EC 2.7.13.3);Sensor histidine protein kinase UhpB, glucose-6-phosphate specific (EC 2.7.13.3)	enriched in arsenic-----enriched in ABX
SEED;Carbohydrates;Monosaccharides;Hexose_Phosphate_Uptake_System;Hexose phosphate uptake regulatory protein UhpC;Hexose phosphate uptake regulatory protein UhpC	enriched in arsenic-----enriched in ABX
SEED;Carbohydrates;Monosaccharides;Fructose_utilization;Fructose repressor FruR, LacI family;Fructose repressor FruR, LacI family	enriched in arsenic-----enriched in ABX
SEED;Carbohydrates;Monosaccharides;D-Sorbitol(D-Glucitol)_and_L-Sorbose_Utilization;Putative transcriptional regulator of sorbose uptake and utilization genes;Putative transcriptional regulator of sorbose uptake and utilization genes	enriched in arsenic-----enriched in ABX
SEED;Carbohydrates;Monosaccharides;D-Sorbitol(D-Glucitol)_and_L-Sorbose_Utilization;Glucitol operon repressor;Glucitol operon repressor	enriched in arsenic-----enriched in ABX
SEED;Carbohydrates;Monosaccharides;D-gluconate_and_ketogluconates_metabolism;Glucose dehydrogenase, PQQ-dependent (EC 1.1.5.2);Glucose dehydrogenase, PQQ-dependent (EC 1.1.5.2)	enriched in arsenic-----enriched in ABX
SEED;Carbohydrates;Monosaccharides;D-gluconate_and_ketogluconates_metabolism;Gluconate utilization system Gnt-I transcriptional repressor;Gluconate utilization system Gnt-I transcriptional repressor	enriched in arsenic-----enriched in ABX
SEED;Carbohydrates;Monosaccharides;D-galactonate_catabolism;2-dehydro-3-deoxygalactonokinase (EC 2.7.1.58);2-dehydro-3-deoxygalactonokinase (EC 2.7.1.58)	enriched in arsenic-----enriched in ABX
SEED;Carbohydrates;Monosaccharides;Deoxyribose_and_Deoxynucleoside_Catabolism;Putative deoxyribonuclease YjjV;Putative deoxyribonuclease YjjV	enriched in arsenic-----enriched in ABX
SEED;Carbohydrates;Fermentation;Fermentations:_Mixed_acid;Formate efflux transporter (TC 2.A.44 family);Formate efflux transporter (TC 2.A.44 family)	enriched in arsenic-----enriched in ABX
SEED;Carbohydrates;Di- and oligosaccharides;Trehalose_Biosynthesis;Trehalose-6-phosphate phosphatase (EC 3.1.3.12);Trehalose-6-phosphate phosphatase (EC 3.1.3.12)	enriched in arsenic-----enriched in ABX
SEED;Carbohydrates;Di- and oligosaccharides;Maltose_and_Maltodextrin_Utilization;Transcriptional activator of maltose regulon, MalT;Transcriptional activator of maltose regulon, MalT	enriched in arsenic-----enriched in ABX
SEED;Carbohydrates;Di- and oligosaccharides;Maltose_and_Maltodextrin_Utilization;Maltose regulon regulatory protein MalI (repressor for malXY);Maltose regulon regulatory protein MalI (repressor for malXY)	enriched in arsenic-----enriched in ABX
SEED;Carbohydrates;Di- and oligosaccharides;Maltose_and_Maltodextrin_Utilization;Maltose operon periplasmic protein MalM;Maltose operon periplasmic protein MalM	enriched in arsenic-----enriched in ABX
SEED;Carbohydrates;CO2 fixation;Photorespiration_(oxidative_C2_cycle);Glycolate dehydrogenase (EC 1.1.99.14), FAD-binding subunit GlcE;Glycolate dehydrogenase (EC 1.1.99.14), FAD-binding subunit GlcE	enriched in arsenic-----enriched in ABX
SEED;Carbohydrates;CO2 fixation;Calvin-Benson_cycle;Fructose-1,6-bisphosphatase, type I (EC 3.1.3.11);Fructose-1,6-bisphosphatase, type I (EC 3.1.3.11)	enriched in arsenic-----enriched in ABX
SEED;Carbohydrates;Central carbohydrate metabolism;TCA_Cycle;2-oxoglutarate dehydrogenase E1 component (EC 1.2.4.2);2-oxoglutarate dehydrogenase E1 component (EC 1.2.4.2)	enriched in arsenic-----enriched in ABX
SEED;Carbohydrates;Central carbohydrate metabolism;Pyruvate_metabolism_II:_acetyl-CoA,_acetogenesis_from_pyruvate;Pyruvate dehydrogenase E1 component (EC 1.2.4.1);Pyruvate dehydrogenase E1 component (EC 1.2.4.1)	enriched in arsenic-----enriched in ABX
SEED;Carbohydrates;Central carbohydrate metabolism;Pyruvate_metabolism_I:_anaplerotic_reactions,_PEP;Phosphoenolpyruvate synthase (EC 2.7.9.2);Phosphoenolpyruvate synthase (EC 2.7.9.2)	enriched in arsenic-----enriched in ABX
SEED;Carbohydrates;Central carbohydrate metabolism;Pyruvate_Alanine_Serine_Interconversions;Alanine racemase, catabolic (EC 5.1.1.1);Alanine racemase, catabolic (EC 5.1.1.1)	enriched in arsenic-----enriched in ABX
SEED;Carbohydrates;Central carbohydrate metabolism;Methylglyoxal_Metabolism;Hydroxyacylglutathione hydrolase (EC 3.1.2.6);Hydroxyacylglutathione hydrolase (EC 3.1.2.6)	enriched in arsenic-----enriched in ABX
SEED;Carbohydrates;Central carbohydrate metabolism;Entner-Doudoroff_Pathway;Phosphogluconate dehydratase (EC 4.2.1.12);Phosphogluconate dehydratase (EC 4.2.1.12)	enriched in arsenic-----enriched in ABX
SEED;Carbohydrates;Aminosugars;Chitin_and_N-acetylglucosamine_utilization;PTS system, chitobiose-specific IIC component (EC 2.7.1.69);PTS system, chitobiose-specific IIC component (EC 2.7.1.69)	enriched in arsenic-----enriched in ABX
SEED;Carbohydrates;Aminosugars;Chitin_and_N-acetylglucosamine_utilization;N-acetylglucosamine-regulated outer membrane porin;N-acetylglucosamine-regulated outer membrane porin	enriched in arsenic-----enriched in ABX
SEED;Carbohydrates;Aminosugars;Chitin_and_N-acetylglucosamine_utilization;Chitobiose-specific regulator ChbR, AraC family;Chitobiose-specific regulator ChbR, AraC family	enriched in arsenic-----enriched in ABX
SEED;Amino Acids and Derivatives;Proline and 4-hydroxyproline;Proline,_4-hydroxyproline_uptake_and_utilization;ProQ: influences osmotic activation of compatible solute ProP;ProQ: influences osmotic activation of compatible solute ProP	enriched in arsenic-----enriched in ABX
SEED;Amino Acids and Derivatives;Lysine, threonine, methionine, and cysteine.1;Threonine_degradation;Monoamine oxidase (1.4.3.4);Monoamine oxidase (1.4.3.4)	enriched in arsenic-----enriched in ABX
SEED;Amino Acids and Derivatives;Lysine, threonine, methionine, and cysteine.1;Methionine_Biosynthesis;Transcriptional activator MetR;Transcriptional activator MetR	enriched in arsenic-----enriched in ABX
SEED;Amino Acids and Derivatives;Lysine, threonine, methionine, and cysteine.1;Cysteine_Biosynthesis;Sulfite reductase [NADPH] hemoprotein beta-component (EC 1.8.1.2);Sulfite reductase [NADPH] hemoprotein beta-component (EC 1.8.1.2)	enriched in arsenic-----enriched in ABX
SEED;Amino Acids and Derivatives;Lysine, threonine, methionine, and cysteine.1;Cysteine_Biosynthesis;Sulfite reductase [NADPH] flavoprotein alpha-component (EC 1.8.1.2);Sulfite reductase [NADPH] flavoprotein alpha-component (EC 1.8.1.2)	enriched in arsenic-----enriched in ABX
SEED;Amino Acids and Derivatives;Lysine, threonine, methionine, and cysteine.1;Cysteine_Biosynthesis;Sulfate transporter, CysZ-type;Sulfate transporter, CysZ-type	enriched in arsenic-----enriched in ABX
SEED;Amino Acids and Derivatives;Histidine Metabolism;Histidine_Degradation;N-formylglutamate deformylase (EC 3.5.1.68);N-formylglutamate deformylase (EC 3.5.1.68)	enriched in arsenic-----enriched in ABX
SEED;Amino Acids and Derivatives;Branched-chain amino acids;Leucine_Biosynthesis;Probable transcriptional activator for leuABCD operon;Probable transcriptional activator for leuABCD operon	enriched in arsenic-----enriched in ABX
SEED;Amino Acids and Derivatives;Aromatic amino acids and derivatives;Aromatic_amino_acid_degradation;Aromatic ring-opening dioxygenase;Aromatic ring-opening dioxygenase	enriched in arsenic-----enriched in ABX
SEED;Amino Acids and Derivatives;Aromatic amino acids and derivatives;Aromatic_amino_acid_degradation;2-oxo-hepta-3-ene-1,7-dioic acid hydratase (EC 4.2.-.-);2-oxo-hepta-3-ene-1,7-dioic acid hydratase (EC 4.2.-.-)	enriched in arsenic-----enriched in ABX
SEED;Amino Acids and Derivatives;Arginine; urea cycle, polyamines;Arginine_Biosynthesis_extended;N-acetylglutamate synthase (EC 2.3.1.1);N-acetylglutamate synthase (EC 2.3.1.1)	enriched in arsenic-----enriched in ABX
SEED;Amino Acids and Derivatives;Arginine; urea cycle, polyamines;Arginine_and_Ornithine_Degradation;Succinylglutamate desuccinylase (EC 3.5.1.96);Succinylglutamate desuccinylase (EC 3.5.1.96)	enriched in arsenic-----enriched in ABX
SEED;Amino Acids and Derivatives;Arginine; urea cycle, polyamines;Arginine_and_Ornithine_Degradation;Arginine ABC transporter, permease protein ArtQ;Arginine ABC transporter, permease protein ArtQ	enriched in arsenic-----enriched in ABX
SEED;Amino Acids and Derivatives;Arginine; urea cycle, polyamines;Arginine_and_Ornithine_Degradation;Arginine ABC transporter, permease protein ArtM;Arginine ABC transporter, permease protein ArtM	enriched in arsenic-----enriched in ABX
SEED;Amino Acids and Derivatives;Arginine; urea cycle, polyamines;Arginine_and_Ornithine_Degradation;Arginine ABC transporter, periplasmic arginine-binding protein ArtI;Arginine ABC transporter, periplasmic arginine-binding protein ArtI	enriched in arsenic-----enriched in ABX
SEED;Amino Acids and Derivatives;Arginine; urea cycle, polyamines;Arginine_and_Ornithine_Degradation;Arginine ABC transporter, ATP-binding protein ArtP;Arginine ABC transporter, ATP-binding protein ArtP	enriched in arsenic-----enriched in ABX
SEED;Amino Acids and Derivatives;Alanine, serine, and glycine;Glycine_cleavage_system;Glycine cleavage system transcriptional antiactivator GcvR;Glycine cleavage system transcriptional antiactivator GcvR	enriched in arsenic-----enriched in ABX
SEED;Amino Acids and Derivatives;Alanine, serine, and glycine;Glycine_cleavage_system;Glycine cleavage system transcriptional activator GcvA;Glycine cleavage system transcriptional activator GcvA	enriched in arsenic-----enriched in ABX
SEED;Amino Acids and Derivatives;Alanine, serine, and glycine;Glycine_and_Serine_Utilization;Monoamine oxidase (1.4.3.4);Monoamine oxidase (1.4.3.4)	enriched in arsenic-----enriched in ABX
SEED;Amino Acids and Derivatives;Alanine, serine, and glycine;Glycine_and_Serine_Utilization;L-serine dehydratase 1 (EC 4.3.1.17);L-serine dehydratase 1 (EC 4.3.1.17)	enriched in arsenic-----enriched in ABX
SEED;Amino Acids and Derivatives;Alanine, serine, and glycine;Alanine_biosynthesis;HTH-type transcriptional regulator IlvY;HTH-type transcriptional regulator IlvY	enriched in arsenic-----enriched in ABX
SEED;Amino Acids and Derivatives;Alanine, serine, and glycine;Alanine_biosynthesis;Cysteine desulfurase CsdA-CsdE (EC 2.8.1.7), main protein CsdA;Cysteine desulfurase CsdA-CsdE (EC 2.8.1.7), main protein CsdA	enriched in arsenic-----enriched in ABX
SEED;Amino Acids and Derivatives;Alanine, serine, and glycine;Alanine_biosynthesis;Cysteine desulfurase (EC 2.8.1.7), IscS subfamily;Cysteine desulfurase (EC 2.8.1.7), IscS subfamily	enriched in arsenic-----enriched in ABX
