# Supplementary material for: Arsenic exposure and intestinal microbiota in children from Sirajdikhan, Bangladesh
Source: PLoS One. 2017 Dec 6;12(12):e0188487. doi: 10.1371/journal.pone.0188487 (PMC5718612; doi:10.1371/journal.pone.0188487)
Supplement: S4 Table — (XLSX) [file pone.0188487.s014.xlsx]

## Sheet: Sheet1
S4 Table. ABx.Ars.overlap.confoundedByMGS
genome	MGS.fisherP	MGS.fisherOR	NoMGS.fisherP	NoMGS.fisherOR	crudeFisherP	crudeFisherOR	woolfPvalue	mantelhaenPvalue	mantelhaenOR	differMantelFromCrude	mantelhaenPvalueFDR	.id
MGS0010	5.74e-41	9.85956	2.93e-08	6.7779	6.31e-74	12.2608	0.326127	3.3e-45	9.27704	0.243356	3.52e-45	CAG0001
MGS0001	1	0	1.01e-73	12.2323	6.31e-74	12.2608	0.528863	7e-80	12.2431	0.00143854	1.72e-79	CAG0002
MGS0013	1	0	1.1e-73	12.2202	6.31e-74	12.2608	0.597975	7.8e-80	12.2309	0.00243611	1.72e-79	CAG0003
MGS0021	1	0	1.4e-73	12.1998	6.31e-74	12.2608	0.654512	1.1e-79	12.2105	0.00409871	2.07e-79	CAG0004
MGS0002	0.133333	Inf	5.61e-72	11.9268	6.31e-74	12.2608	0.745697	2.4e-78	12.0064	0.0207508	3.09e-78	CAG0005
MGS0025	1	0	9.92e-73	12.0382	6.31e-74	12.2608	0.835307	1.8e-78	12.0488	0.0172887	2.38e-78	CAG0006
MGS0027	0.00117543	Inf	2.56e-71	11.8817	6.31e-74	12.2608	0.375955	7.9e-80	12.1486	0.00914722	1.72e-79	CAG0007
MGS0016	1	0	1.71e-72	11.9922	6.31e-74	12.2608	0.885652	4e-78	12.0028	0.0210427	4.96e-78	CAG0008
MGS0003	1	0	1.21e-73	12.211	6.31e-74	12.2608	0.653114	8.8e-80	12.2218	0.00318225	1.86e-79	CAG0009
MGS0022	1	0	2.18e-72	11.9905	6.31e-74	12.2608	0.680762	6.1e-78	12.0011	0.021176	7.29e-78	CAG0010
MGS0004	1	0	8.19e-74	12.2456	6.31e-74	12.2608	0.516186	5.1e-80	12.2564	0.000357847	1.54e-79	CAG0011
MGS0032	0.201258	Inf	3.34e-72	11.9964	6.31e-74	12.2608	0.990769	1.8e-78	12.0712	0.0154608	2.38e-78	CAG0012
MGS0024	1	0	5.73e-71	11.7866	6.31e-74	12.2608	0.597765	8.4e-76	11.7976	0.0377743	9.35e-76	CAG0013
MGS0008	1	0	3.57e-73	12.1392	6.31e-74	12.2608	0.58786	4.6e-79	12.15	0.00903537	6.94e-79	CAG0014
MGS0017	1	0	4.37e-74	12.4293	6.31e-74	12.2608	0.284662	7.4e-80	12.3098	0.00399544	1.72e-79	CAG0015
MGS0026	1	0	2.31e-71	11.8658	6.31e-74	12.2608	0.574335	2.4e-76	11.877	0.0313	2.7e-76	CAG0016
MGS0011	0.0192982	Inf	5.58e-72	11.9493	6.31e-74	12.2608	0.503882	2.6e-79	12.0966	0.0133913	4.25e-79	CAG0017
MGS0029	0.26	Inf	2.51e-73	12.1887	6.31e-74	12.2608	0.859429	4.9e-80	12.2593	0.000118826	1.54e-79	CAG0018
MGS0014	1	0	3.25e-73	12.1313	6.31e-74	12.2608	0.737257	3.7e-79	12.142	0.00968767	5.67e-79	CAG0019
MGS0051	1	0	1.04e-73	12.2192	6.31e-74	12.2608	0.833656	7e-80	12.2299	0.00251422	1.72e-79	CAG0020
MGS0033	0.0588235	Inf	4.34e-73	12.1252	6.31e-74	12.2608	0.333842	3.7e-80	12.2115	0.00401724	1.54e-79	CAG0021
MGS0045	1	0	4.26e-73	12.1125	6.31e-74	12.2608	0.698913	5.6e-79	12.1232	0.0112218	8.32e-79	CAG0022
MGS0035	1	0	4.51e-73	12.0992	6.31e-74	12.2608	0.916202	5.8e-79	12.1098	0.0123159	8.48e-79	CAG0023
MGS0047	1	0	1.68e-73	12.1845	6.31e-74	12.2608	0.692827	1.4e-79	12.1952	0.00534567	2.49e-79	CAG0024
MGS0007	1	0	8.94e-66	10.9627	6.31e-74	12.2608	0.284387	3.6e-68	10.8486	0.115178	3.88e-68	CAG0025
MGS0031	1	0	1.45e-71	11.8908	6.31e-74	12.2608	0.581312	1.2e-76	11.9018	0.0292752	1.38e-76	CAG0026
MGS0059	0.375	Inf	1.68e-73	12.2089	6.31e-74	12.2608	0.736818	4e-80	12.2701	0.000762448	1.54e-79	CAG0027
MGS0006	1	0	1.64e-72	12.0347	6.31e-74	12.2608	0.585827	4.5e-78	12.0456	0.0175472	5.51e-78	CAG0028
MGS0040	1	0	1.33e-73	12.199	6.31e-74	12.2608	0.941896	9.8e-80	12.2097	0.00416911	1.88e-79	CAG0029
MGS0020	1	0	2.97e-73	12.1432	6.31e-74	12.2608	0.658417	3.3e-79	12.1539	0.00871327	5.13e-79	CAG0030
MGS0023	1	0	4.45e-73	12.1426	6.31e-74	12.2608	0.534569	7e-79	12.1536	0.00874299	9.94e-79	CAG0031
MGS0005	1	0	2.25e-72	11.9705	6.31e-74	12.2608	0.877426	5.9e-78	11.981	0.0228196	7.14e-78	CAG0032
MGS0052	1	0	6.49e-73	12.0713	6.31e-74	12.2608	0.86151	9.8e-79	12.0819	0.0145885	1.33e-78	CAG0033
MGS0028	1	0	2.55e-73	12.1461	6.31e-74	12.2608	0.888276	2.5e-79	12.1567	0.00848819	4.15e-79	CAG0034
MGS0039	1	0	6.08e-74	12.2711	6.31e-74	12.2608	0.417362	3.3e-80	12.2819	0.00172041	1.54e-79	CAG0035
MGS0009	1.88e-11	33.0793	2.88e-64	11.3982	6.31e-74	12.2608	0.159827	3.3e-80	12.2848	0.0019583	1.54e-79	CAG0036
MGS0055	1	0	2.5e-70	11.6044	6.31e-74	12.2608	0.814252	4.9e-75	11.6147	0.0526906	5.4e-75	CAG0037
MGS0038	1	0	7.5e-74	12.2517	6.31e-74	12.2608	0.500656	4.4e-80	12.2625	0.000139096	1.54e-79	CAG0038
MGS0012	1	0	6.14e-73	12.0845	6.31e-74	12.2608	0.699385	9.5e-79	12.0952	0.0135078	1.31e-78	CAG0039
MGS0054	1	0	1.2e-73	12.22	6.31e-74	12.2608	0.539345	9.1e-80	12.2308	0.00244195	1.86e-79	CAG0040
MGS0041	1	0	1.17e-71	11.8548	6.31e-74	12.2608	0.727232	6.7e-77	11.8654	0.0322499	7.82e-77	CAG0041
MGS0019	1	0	4.79e-73	12.0941	6.31e-74	12.2608	0.925091	6.3e-79	12.1047	0.0127311	9.08e-79	CAG0042
MGS0046	1	0	1.12e-72	12.0254	6.31e-74	12.2608	0.921912	2.1e-78	12.036	0.0183337	2.74e-78	CAG0043
MGS0036	1	0	7.52e-74	12.2486	6.31e-74	12.2608	0.549835	4.4e-80	12.2594	0.000113091	1.54e-79	CAG0044
MGS0015	1	0	1.6e-72	11.9949	6.31e-74	12.2608	0.957963	3.6e-78	12.0054	0.0208305	4.52e-78	CAG0045
MGS0050	1	0	2.65e-69	11.3938	6.31e-74	12.2608	0.947092	1.2e-73	11.4037	0.0699012	1.31e-73	CAG0046
MGS0042	1	0	1.58e-73	12.1867	6.31e-74	12.2608	0.777692	1.3e-79	12.1974	0.00517071	2.36e-79	CAG0047
MGS0089	1	0	5.1e-74	12.2832	6.31e-74	12.2608	0.290648	2.5e-80	12.294	0.00270831	1.54e-79	CAG0048
MGS0048	1	0	1.84e-73	12.1783	6.31e-74	12.2608	0.677614	1.6e-79	12.1891	0.00584959	2.8e-79	CAG0049
MGS0018	1	0	7.48e-74	12.2548	6.31e-74	12.2608	0.480088	4.5e-80	12.2656	0.00039246	1.54e-79	CAG0050
MGS0044	1	0	7.72e-74	12.2507	6.31e-74	12.2608	0.497991	4.7e-80	12.2615	5.78e-05	1.54e-79	CAG0051
MGS0068	1	0	8e-74	12.2405	6.31e-74	12.2608	0.904303	4.7e-80	12.2512	0.000777352	1.54e-79	CAG0052
MGS0070	1	0	5.27e-74	12.2791	6.31e-74	12.2608	0.254922	2.6e-80	12.2899	0.00237213	1.54e-79	CAG0053
MGS0083	1	0	1.25e-73	12.204	6.31e-74	12.2608	0.917481	9e-80	12.2147	0.00375539	1.86e-79	CAG0054
MGS0092	1	0	9.27e-74	12.2294	6.31e-74	12.2608	0.766298	5.9e-80	12.2401	0.00168677	1.57e-79	CAG0055
MGS0069	1	0	9.56e-74	12.2253	6.31e-74	12.2608	0.932066	6.1e-80	12.236	0.00201708	1.57e-79	CAG0056
MGS0065	1	0	8.23e-74	12.2395	6.31e-74	12.2608	0.68596	5e-80	12.2502	0.00085933	1.54e-79	CAG0057
MGS0053	1	0	5.57e-73	12.08	6.31e-74	12.2608	0.977702	7.7e-79	12.0906	0.0138791	1.08e-78	CAG0058
MGS0043	0.1875	Inf	9.5e-71	11.7475	6.31e-74	12.2608	0.942081	2.2e-76	11.8227	0.0357338	2.51e-76	CAG0059
MGS0058	1	0	8.19e-74	12.2456	6.31e-74	12.2608	0.516186	5.1e-80	12.2564	0.000357847	1.54e-79	CAG0060
MGS0037	1	0	1.14e-73	12.2102	6.31e-74	12.2608	0.824302	7.9e-80	12.2208	0.00325681	1.72e-79	CAG0061
MGS0073	1	0	1.33e-73	12.199	6.31e-74	12.2608	0.941896	9.8e-80	12.2097	0.00416911	1.88e-79	CAG0062
MGS0030	1	0	2.55e-73	12.1461	6.31e-74	12.2608	0.888276	2.5e-79	12.1567	0.00848819	4.15e-79	CAG0063
MGS0066	1	0	7.52e-74	12.2486	6.31e-74	12.2608	0.549835	4.4e-80	12.2594	0.000113091	1.54e-79	CAG0064
MGS0085	1	0	9.56e-74	12.2253	6.31e-74	12.2608	0.932066	6.1e-80	12.236	0.00201708	1.57e-79	CAG0065
MGS0074	1	0	8.49e-74	12.2355	6.31e-74	12.2608	0.968166	5.2e-80	12.2462	0.0011906	1.54e-79	CAG0066
MGS0056	0.131148	Inf	1.39e-72	12.0363	6.31e-74	12.2608	0.729813	3e-79	12.1165	0.0117685	4.74e-79	CAG0067
MGS0057	1	0	2.79e-73	12.1427	6.31e-74	12.2608	0.747454	3e-79	12.1533	0.00876255	4.74e-79	CAG0068
MGS0077	1	0	1.54e-72	12.0126	6.31e-74	12.2608	0.71306	3.6e-78	12.0232	0.0193753	4.52e-78	CAG0069
MGS0062	1	0	5.43e-74	12.275	6.31e-74	12.2608	0.164136	1	1	0	1	CAG0070
MGS0086	0.0909091	Inf	3.04e-73	12.1554	6.31e-74	12.2608	0.450135	2.7e-80	12.2393	0.00174939	1.54e-79	CAG0071
MGS0034	1	0	1.49e-73	12.1918	6.31e-74	12.2608	0.76166	1.2e-79	12.2025	0.00475602	2.22e-79	CAG0073
MGS0049	1	0	4.81e-74	12.2883	6.31e-74	12.2608	0.243297	2.3e-80	12.2991	0.00312299	1.54e-79	CAG0074
MGS0071	1	0	2.26e-73	12.1648	6.31e-74	12.2608	0.642038	2.2e-79	12.1756	0.00695084	3.78e-79	CAG0076
MGS0093	1	0	8e-74	12.2405	6.31e-74	12.2608	0.904303	4.7e-80	12.2512	0.000777352	1.54e-79	CAG0077
MGS0078	1	0	5.42e-74	12.2781	6.31e-74	12.2608	0.333756	2.8e-80	12.2889	0.00229362	1.54e-79	CAG0078
MGS0060	1	0	1.04e-73	12.2252	6.31e-74	12.2608	0.58271	7.2e-80	12.236	0.00202045	1.72e-79	CAG0079
MGS0064	1	0	6.7e-74	12.2557	6.31e-74	12.2608	0.588283	1	1	0	1	CAG0080
MGS0080	1	0	9.56e-74	12.2253	6.31e-74	12.2608	0.932066	6.1e-80	12.236	0.00201708	1.57e-79	CAG0081
MGS0079	1	0	5.43e-74	12.275	6.31e-74	12.2608	0.164136	1	1	0	1	CAG0082
MGS0081	1	0	7.31e-74	12.2496	6.31e-74	12.2608	0.586999	4.2e-80	12.2604	3.19e-05	1.54e-79	CAG0083
MGS0094	1	0	7.76e-74	12.2446	6.31e-74	12.2608	0.639298	4.6e-80	12.2553	0.000445607	1.54e-79	CAG0084
MGS0072	1	0	6.98e-72	11.8646	6.31e-74	12.2608	0.480961	2.7e-77	11.8749	0.0314748	3.19e-77	CAG0085
MGS0084	1	0	7.11e-74	12.2507	6.31e-74	12.2608	0.725767	4e-80	12.2614	4.91e-05	1.54e-79	CAG0086
MGS0075	1	0	8e-74	12.2405	6.31e-74	12.2608	0.904303	4.7e-80	12.2512	0.000777352	1.54e-79	CAG0087
MGS0087	1	0	5.77e-74	12.2699	6.31e-74	12.2608	0.280135	3e-80	12.2807	0.00162301	1.54e-79	CAG0088
MGS0088	1	0	7.31e-74	12.2496	6.31e-74	12.2608	0.586999	4.2e-80	12.2604	3.19e-05	1.54e-79	CAG0089
MGS0082	0.235294	Inf	2.32e-73	12.1826	6.31e-74	12.2608	0.979693	3.7e-80	12.2551	0.00046675	1.54e-79	CAG0090
MGS0067	1	0	1.29e-73	12.2	6.31e-74	12.2608	0.769377	9.4e-80	12.2107	0.0040833	1.88e-79	CAG0091
MGS0061	1	0	7.54e-74	12.2456	6.31e-74	12.2608	0.826009	4.3e-80	12.2563	0.000364109	1.54e-79	CAG0092
MGS0095	1	0	6.7e-74	12.2557	6.31e-74	12.2608	0.588283	1	1	0	1	CAG0093
MGS0076	1	0	6.29e-74	12.2639	6.31e-74	12.2608	0.425327	3.4e-80	12.2746	0.00112952	1.54e-79	CAG0094
MGS0090	1	0	4.96e-74	12.2842	6.31e-74	12.2608	0.181935	2.4e-80	12.2949	0.00278633	1.54e-79	CAG0095
MGS0063	1	0	9.27e-74	12.2294	6.31e-74	12.2608	0.766298	5.9e-80	12.2401	0.00168677	1.57e-79	CAG0096
MGS0096	1	0	5.43e-74	12.275	6.31e-74	12.2608	0.164136	1	1	0	1	CAG0097
MGS0097	1	0	7.54e-74	12.2456	6.31e-74	12.2608	0.826009	4.3e-80	12.2563	0.000364109	1.54e-79	CAG0098
MGS0091	1	0	7.09e-74	12.2537	6.31e-74	12.2608	0.511958	4e-80	12.2645	0.000301113	1.54e-79	CAG0099
MGS0098	1	0	6.7e-74	12.2557	6.31e-74	12.2608	0.588283	1	1	0	1	CAG0100
