# Supplementary material for: Arsenic exposure and intestinal microbiota in children from Sirajdikhan, Bangladesh
Source: PLoS One. 2017 Dec 6;12(12):e0188487. doi: 10.1371/journal.pone.0188487 (PMC5718612; doi:10.1371/journal.pone.0188487)
Supplement: S5 Table — (XLSX) [file pone.0188487.s015.xlsx]

## Sheet: Sheet1
S4 Table. Results when controlling for the E.coli genome as a confounding factor
queryId	DummyID	percIdentity	alnLength	mismatchCount	gapOpenCount	queryStart	queryEnd	subjectStart	subjectEnd	e-value	bitScore
27.fastq_1_31:C431936	gi|595597955|gb|CP007392.1|	98.554	27739	393	7	1	27734	4557083	4529348	0	48996
44.fastq_1_63:C75111	gi|675817476|emb|LM997367.1|	99.968	22036	7	0	1	22036	302904	280869	0	40655
