# Supplementary material for: Arsenic exposure and intestinal microbiota in children from Sirajdikhan, Bangladesh
Source: PLoS One. 2017 Dec 6;12(12):e0188487. doi: 10.1371/journal.pone.0188487 (PMC5718612; doi:10.1371/journal.pone.0188487)
Supplement: S6 Table — (XLSX) [file pone.0188487.s016.xlsx]

## Sheet: Sheet1
S6 Table. Arsenic metabolism operons detected in Bangladeshi children gut microbiome
contig	organism	arsenic resistant operon structure
14.fastq_1_39:C417146	Bacteroides vulgatus	arsR->redox-active disulfide protein 2->arsTX->aioC->arsD->arsA->arsC->arsB
27.fastq_1_31:C431936	Escherichia coli	arsR->arsB->arsC->arsR->arsP
44.fastq_1_63:C75111	Escherichia coli	arsR->arsD->arsA->arsB->arsC->arsR->arsP
27.fastq_1_31:C432012	Megamonas hypermegale	arsR->arsP->arsC
15.fastq_2_53:C151291	Ruminococcus torques	arsR->arsB->arsC
35.fastq_1_23:C3088518	NA	arsR->arsB->arsC
33.fastq_1_47:C517326	NA	arsR->arsD->arsA->arsB->arsC->arsA
14.fastq_1_47:C325031	NA	arsR->arsP->redox-active disulfide protein 2->arsC
43.fastq_1_27:C1897718	NA	arsR->arsR->arsA->arsB->arsB
