# Supplementary material for: Arsenic exposure and intestinal microbiota in children from Sirajdikhan, Bangladesh
Source: PLoS One. 2017 Dec 6;12(12):e0188487. doi: 10.1371/journal.pone.0188487 (PMC5718612; doi:10.1371/journal.pone.0188487)
Supplement: S7 Table — (XLSX) [file pone.0188487.s017.xlsx]

## Sheet: Sheet1
S7 Table. MGS.genome.statistics
									CheckM result
genome	number Of Orfs In assembly	number Of Orfs Have species assignment	Frequency Of Orfs that Have species assignment	number of orfs assigned to the most prevalent species assignment ( the species has the largest number of Orfs assigned to this species)	Frequency Of the ORFs assigned to the most prevalent species among all orfs in the assembly	Frequency of the ORFs assigned to the most prevalent species among all orfs that Have any species assignment	the most prevalent species ( the species has the largest number of Orfs assigned to this species)	.id	Marker lineage	number of genomes	number of markers	number of marker sets	Contamination	Strain heterogeneity	Completeness
MGS0010	5212	5211	0.999808	4731	0.907713	0.907887	Escherichia coli	CAG0001	f__Enterobacteriaceae (UID5124)	134	1173	336	3.05	94.87	71.91
MGS0001	3870	1396	0.360724	552	0.142636	0.395415	Ruminococcus sp.	CAG0002	o__Clostridiales (UID1226)	155	278	158	4.49	83.33	88.9
MGS0013	2928	526	0.179645	134	0.045765	0.254753	Prevotella ruminicola	CAG0003	g__prevotella (UID2724)	55	567	296	6.64	89.74	66.66
MGS0021	2667	540	0.202475	148	0.0554931	0.274074	Prevotella ruminicola	CAG0004	g__prevotella (UID2724)	55	567	296	8.18	92.68	60.58
MGS0002	2420	2414	0.997521	2410	0.995868	0.998343	Eubacterium rectale	CAG0005	f__Lachnospiraceae (UID1286)	57	420	207	2.69	100	85.51
MGS0025	2375	1860	0.783158	1841	0.775158	0.989785	Faecalibacterium prausnitzii	CAG0006	k__Bacteria (UID203)	5449	102	56	8.63	100	56.15
MGS0027	2042	235	0.115083	47	0.0230166	0.2	Megasphaera elsdenii	CAG0007	p__Firmicutes (UID1022)	100	295	158	2.11	100	55.52
MGS0016	2033	586	0.288244	174	0.0855878	0.296928	Roseburia intestinalis	CAG0008	f__Lachnospiraceae (UID1286)	57	420	207	7.64	95.35	64.37
MGS0003	1949	339	0.173935	89	0.0456644	0.262537	Prevotella melaninogenica	CAG0009	g__prevotella (UID2721)	65	530	280	9.45	97.67	82.76
MGS0022	1789	1227	0.685858	719	0.401901	0.585982	Bifidobacterium adolescentis	CAG0010	f__Bifidobacteriaceae (UID1458)	77	464	220	6.53	94.29	60.49
MGS0004	1678	366	0.218117	84	0.0500596	0.229508	Prevotella dentalis	CAG0011	g__prevotella (UID2724)	55	567	296	9.38	95.24	81.63
MGS0032	1620	1532	0.945679	1524	0.940741	0.994778	Megamonas hypermegale	CAG0012	p__Firmicutes (UID1022)	100	295	158	1.7	92.86	49.64
MGS0024	1576	1543	0.979061	1497	0.949873	0.970188	Bifidobacterium adolescentis	CAG0013	f__Bifidobacteriaceae (UID1458)	77	464	220	5.3	96.43	57.59
MGS0008	1571	1488	0.947167	1476	0.939529	0.991935	Lactobacillus ruminis	CAG0014	k__Bacteria (UID203)	5449	104	58	6.11	100	76.57
MGS0017	1517	358	0.235992	81	0.0533949	0.226257	Prevotella dentalis	CAG0015	o__Bacteroidales (UID2716)	92	487	270	4.01	91.67	62.66
MGS0026	1507	1505	0.998673	1496	0.992701	0.99402	Bifidobacterium longum	CAG0016	f__Bifidobacteriaceae (UID1462)	65	476	217	8.51	92.68	56.06
MGS0011	1458	289	0.198217	46	0.0315501	0.15917	Roseburia intestinalis	CAG0017	f__Lachnospiraceae (UID1286)	57	420	207	5.62	100	68.83
MGS0029	1377	255	0.185185	59	0.0428468	0.231373	Prevotella ruminicola	CAG0018	o__Bacteroidales (UID2716)	92	487	270	2.6	100	53.76
MGS0014	1316	165	0.12538	90	0.0683891	0.545455	Eubacterium cylindroides	CAG0019	k__Bacteria (UID2372)	131	177	106	5.51	84.62	65.59
MGS0051	1309	264	0.201681	70	0.0534759	0.265152	Prevotella dentalis	CAG0020	k__Bacteria (UID203)	5449	104	58	1.72	0	31.03
MGS0033	1303	214	0.164236	54	0.0414428	0.252336	Prevotella ruminicola	CAG0021	k__Bacteria (UID203)	5449	104	58	1.72	100	49.29
MGS0045	1257	463	0.368337	284	0.225935	0.613391	Roseburia intestinalis	CAG0022	k__Bacteria (UID203)	5449	103	57	4.84	100	39.47
MGS0035	1179	904	0.766751	899	0.762511	0.994469	Faecalibacterium prausnitzii	CAG0023	o__Clostridiales (UID1212)	172	261	147	3.3	100	47.71
MGS0047	1173	972	0.828645	957	0.815857	0.984568	Faecalibacterium prausnitzii	CAG0024	k__Bacteria (UID203)	5449	102	56	1.79	100	36.53
MGS0007	1168	442	0.378425	195	0.166952	0.441176	Clostridium perfringens	CAG0025	o__Clostridiales (UID1375)	50	332	124	9.96	100	77.87
MGS0031	1129	966	0.855624	861	0.762622	0.891304	Bifidobacterium adolescentis	CAG0026	f__Bifidobacteriaceae (UID1458)	77	464	220	4.73	87.5	52.75
MGS0059	1021	215	0.210578	73	0.0714985	0.339535	Prevotella dentalis	CAG0027	o__Bacteroidales (UID2716)	92	487	270	0.12	100	16.13
MGS0006	950	117	0.123158	13	0.0136842	0.111111	Prevotella ruminicola	CAG0028	o__Bacteroidales (UID2657)	160	492	269	4.52	95	78.62
MGS0040	939	245	0.260916	56	0.0596379	0.228571	Prevotella melaninogenica	CAG0029	g__prevotella (UID2724)	55	567	296	3.76	73.33	43.63
MGS0020	828	156	0.188406	13	0.0157005	0.0833333	Eubacterium cylindroides	CAG0030	k__Bacteria (UID2372)	131	177	106	0.94	100	62.05
MGS0023	828	123	0.148551	22	0.02657	0.178862	Prevotella dentalis	CAG0031	o__Bacteroidales (UID2657)	160	492	269	2.32	100	58.25
MGS0005	827	819	0.990326	813	0.983071	0.992674	Ruminococcus bromii	CAG0032	o__Clostridiales (UID1212)	172	263	149	5.6	88.24	80.89
MGS0052	799	788	0.986233	784	0.981227	0.994924	Coprococcus sp.	CAG0033	k__Bacteria (UID203)	5449	103	57	6.14	75	29.51
MGS0028	788	410	0.520305	322	0.408629	0.785366	Ruminococcus obeum	CAG0034	k__Bacteria (UID203)	5449	103	57	1.44	100	54.15
MGS0039	783	270	0.344828	123	0.157088	0.455556	Ruminococcus torques	CAG0035	f__Lachnospiraceae (UID1256)	33	333	171	3.53	100	43.84
MGS0009	779	115	0.147625	5	0.00641848	0.0434783	Haemophilus influenzae	CAG0036	c__Gammaproteobacteria (UID4201)	1164	271	170	6.23	100	72.61
MGS0055	713	713	1	704	0.987377	0.987377	Streptococcus salivarius	CAG0037	g__Streptococcus (UID684)	26	668	229	1.92	90.48	25.33
MGS0038	593	199	0.335582	52	0.0876897	0.261307	Prevotella dentalis	CAG0038	o__Bacteroidales (UID2716)	92	487	270	2.4	100	44.99
MGS0012	557	56	0.100539	13	0.0233393	0.232143	Ruminococcus bromii	CAG0039	o__Clostridiales (UID1212)	172	263	149	3.96	100	66.94
MGS0054	548	496	0.905109	493	0.899635	0.993952	Megasphaera elsdenii	CAG0040	k__Bacteria (UID203)	5449	104	58	3.45	100	29.08
MGS0041	545	539	0.988991	536	0.983486	0.994434	Bifidobacterium bifidum	CAG0041	f__Bifidobacteriaceae (UID1462)	65	476	217	1.67	78.57	43.17
MGS0019	539	83	0.153989	18	0.0333952	0.216867	Faecalibacterium prausnitzii	CAG0042	o__Clostridiales (UID1212)	172	263	149	2.01	100	62.08
MGS0046	535	95	0.17757	23	0.0429907	0.242105	Butyrate-producing bacterium	CAG0043	o__Clostridiales (UID1212)	172	263	149	2.4	71.43	37.97
MGS0036	513	510	0.994152	508	0.990253	0.996078	Ruminococcus torques	CAG0044	f__Lachnospiraceae (UID1256)	33	333	171	4.69	100	47.08
MGS0015	503	501	0.996024	501	0.996024	1	Eubacterium eligens	CAG0045	o__Clostridiales (UID1212)	172	263	149	4.13	100	65.57
MGS0050	503	290	0.576541	83	0.16501	0.286207	Clostridium botulinum	CAG0046	o__Clostridiales (UID1375)	50	332	124	0.2	100	31.2
MGS0042	491	146	0.297352	32	0.0651731	0.219178	Ruminococcus obeum	CAG0047	o__Clostridiales (UID1226)	155	278	158	0.94	100	42.73
MGS0089	481	476	0.989605	472	0.981289	0.991597	Ruminococcus sp.	CAG0048	k__Bacteria (UID203)	5449	103	57	0	0	3.67
MGS0048	476	426	0.894958	421	0.884454	0.988263	Roseburia intestinalis	CAG0049	f__Lachnospiraceae (UID1286)	57	420	207	2.29	100	34.46
MGS0018	472	127	0.269068	45	0.095339	0.354331	Ruminococcus torques	CAG0050	f__Lachnospiraceae (UID1256)	33	333	171	5.07	100	62.16
MGS0044	465	30	0.0645161	2	0.00430107	0.0666667	Clostridium cellulovorans	CAG0051	k__Bacteria (UID2372)	131	177	106	2.83	100	39.67
MGS0068	460	284	0.617391	255	0.554348	0.897887	Ruminococcus obeum	CAG0052	k__Bacteria (UID203)	5449	103	57	0.16	0	9.73
MGS0070	457	200	0.437637	70	0.153173	0.35	Prevotella melaninogenica	CAG0053	k__Bacteria (UID203)	5449	104	58	0	0	9.72
MGS0083	444	443	0.997748	443	0.997748	1	Faecalibacterium prausnitzii	CAG0054	k__Bacteria (UID203)	5449	102	56	0	0	4.71
MGS0092	379	55	0.145119	11	0.0290237	0.2	Roseburia hominis	CAG0055	root (UID1)	5656	56	24	0	0	0
MGS0069	378	49	0.12963	9	0.0238095	0.183673	Roseburia hominis	CAG0056	k__Bacteria (UID203)	5449	103	57	0	0	9.73
MGS0065	366	90	0.245902	32	0.0874317	0.355556	Prevotella ruminicola	CAG0057	k__Bacteria (UID203)	5449	104	58	0.16	100	12.25
MGS0053	364	88	0.241758	22	0.0604396	0.25	Butyrate-producing bacterium	CAG0058	o__Clostridiales (UID1212)	172	263	149	1.01	100	29.42
MGS0043	363	284	0.782369	130	0.358127	0.457746	Bacteroides vulgatus	CAG0059	f__Lachnospiraceae (UID1286)	57	420	207	6.51	18.18	40.76
MGS0058	359	150	0.417827	44	0.122563	0.293333	Olsenella uli	CAG0060	p__Actinobacteria (UID2112)	31	211	124	2.47	100	19.12
MGS0037	342	105	0.307018	54	0.157895	0.514286	Prevotella dentalis	CAG0061	g__prevotella (UID2724)	55	567	296	1.27	66.67	46.08
MGS0073	340	124	0.364706	97	0.285294	0.782258	Faecalibacterium prausnitzii	CAG0062	k__Bacteria (UID203)	5449	102	56	0	0	8.69
MGS0030	326	90	0.276074	51	0.156442	0.566667	Eubacterium cylindroides	CAG0063	k__Bacteria (UID2372)	131	177	106	2.28	50	53.17
MGS0066	299	31	0.103679	7	0.0234114	0.225806	Prevotella ruminicola	CAG0064	k__Bacteria (UID203)	5449	104	58	0	0	12.07
MGS0085	299	29	0.09699	8	0.0267559	0.275862	Prevotella dentalis	CAG0065	root (UID1)	5656	56	24	0	0	4.17
MGS0074	279	26	0.09319	6	0.0215054	0.230769	Prevotella dentalis	CAG0066	root (UID1)	5656	56	24	0	0	8.33
MGS0056	278	31	0.111511	2	0.00719425	0.0645161	Clostridium cellulovorans	CAG0067	k__Bacteria (UID203)	5449	104	58	1.88	100	24.62
MGS0057	276	276	1	276	1	1	Butyrate-producing bacterium	CAG0068	o__Clostridiales (UID1212)	172	263	149	0.13	100	23.79
MGS0077	269	142	0.527881	45	0.167286	0.316901	Clostridium botulinum	CAG0069	o__Clostridiales (UID1375)	50	332	124	0.02	100	8.28
MGS0062	206	52	0.252427	18	0.0873786	0.346154	Ruminococcus torques	CAG0070	k__Bacteria (UID203)	5449	103	57	0	0	12.92
MGS0086	206	26	0.126214	3	0.0145631	0.115385	Butyrate-producing bacterium	CAG0071	root (UID1)	5656	56	24	0	0	4.17
MGS0034	199	69	0.346734	63	0.316583	0.913043	Ruminococcus bromii	CAG0073	k__Bacteria (UID203)	5449	104	58	4.14	100	48.28
MGS0049	194	27	0.139175	16	0.0824742	0.592593	Eubacterium cylindroides	CAG0074	k__Bacteria (UID203)	5449	103	57	3.51	100	33.97
MGS0071	163	159	0.97546	136	0.834356	0.855346	Bifidobacterium adolescentis	CAG0076	k__Bacteria (UID203)	5449	104	58	2.3	100	9.4
MGS0093	156	130	0.833333	127	0.814103	0.976923	Faecalibacterium prausnitzii	CAG0077	root (UID1)	5656	56	24	0	0	0
MGS0078	156	35	0.224359	15	0.0961538	0.428571	Ruminococcus albus	CAG0078	k__Bacteria (UID203)	5449	104	58	0	0	7.46
MGS0060	150	43	0.286667	20	0.133333	0.465116	Faecalibacterium prausnitzii	CAG0079	o__Clostridiales (UID1212)	172	263	149	0.17	100	15.92
MGS0064	148	43	0.290541	10	0.0675676	0.232558	Prevotella melaninogenica	CAG0080	k__Bacteria (UID203)	5449	104	58	0	0	12.85
MGS0080	146	57	0.390411	46	0.315068	0.807018	Faecalibacterium prausnitzii	CAG0081	k__Bacteria (UID203)	5449	102	56	0	0	6.25
MGS0079	145	81	0.558621	32	0.22069	0.395062	Prevotella melaninogenica	CAG0082	k__Bacteria (UID203)	5449	104	58	0	0	7.37
MGS0081	141	107	0.758865	106	0.751773	0.990654	Faecalibacterium prausnitzii	CAG0083	k__Bacteria (UID203)	5449	102	56	0	0	6.25
MGS0094	140	2	0.0142857	1	0.00714286	0.5	Escherichia coli	CAG0084	root (UID1)	5656	56	24	0	0	0
MGS0072	124	82	0.66129	55	0.443548	0.670732	Clostridium difficile	CAG0085	o__Clostridiales (UID1120)	304	250	143	0.77	100	8.89
MGS0084	122	74	0.606557	67	0.54918	0.905405	Ruminococcus obeum	CAG0086	k__Bacteria (UID203)	5449	103	57	0.32	50	4.31
MGS0075	120	17	0.141667	5	0.0416667	0.294118	Roseburia hominis	CAG0087	root (UID1)	5656	56	24	0	0	8.33
MGS0087	117	45	0.384615	17	0.145299	0.377778	Ruminococcus obeum	CAG0088	root (UID1)	5656	56	24	0	0	4.17
MGS0088	116	3	0.0258621	1	0.00862069	0.333333	Bacteroides xylanisolvens	CAG0089	root (UID1)	5656	56	24	0	0	4.17
MGS0082	116	93	0.801724	91	0.784483	0.978495	Veillonella parvula	CAG0090	k__Bacteria (UID203)	5449	103	58	0	0	4.8
MGS0067	116	14	0.12069	3	0.0258621	0.214286	Alistipes shahii	CAG0091	p__Bacteroidetes (UID2605)	350	316	210	0	0	10.13
MGS0061	112	42	0.375	13	0.116071	0.309524	Prevotella ruminicola	CAG0092	k__Bacteria (UID203)	5449	104	58	0	0	14.04
MGS0095	108	9	0.0833333	6	0.0555556	0.666667	Prevotella dentalis	CAG0093	root (UID1)	5656	56	24	0	0	0
MGS0076	103	102	0.990291	94	0.912621	0.921569	Streptococcus infantarius	CAG0094	root (UID1)	5656	56	24	0	0	8.33
MGS0090	103	18	0.174757	5	0.0485437	0.277778	Prevotella ruminicola	CAG0095	k__Bacteria (UID203)	5449	104	58	0	0	0.78
MGS0063	102	30	0.294118	10	0.0980392	0.333333	Ruminococcus sp.	CAG0096	k__Bacteria (UID203)	5449	103	57	0	0	12.92
MGS0096	102	4	0.0392157	2	0.0196078	0.5	Prevotella ruminicola	CAG0097	root (UID1)	5656	56	24	0	0	0
MGS0097	101	4	0.039604	2	0.019802	0.5	Bacteroides salanitronis	CAG0098	root (UID1)	5656	56	24	0	0	0
MGS0091	100	28	0.28	19	0.19	0.678571	Bacteroides helcogenes	CAG0099	k__Bacteria (UID203)	5449	104	58	0	0	0.47
MGS0098	97	11	0.113402	3	0.0309278	0.272727	Clostridium cf.	CAG0100	root (UID1)	5656	56	24	0	0	0
