# Supplementary material for: Arsenic exposure and intestinal microbiota in children from Sirajdikhan, Bangladesh
Source: PLoS One. 2017 Dec 6;12(12):e0188487. doi: 10.1371/journal.pone.0188487 (PMC5718612; doi:10.1371/journal.pone.0188487)
Supplement: S8 Table — (XLSX) [file pone.0188487.s018.xlsx]

## Sheet: Sheet1
S8 Table. 332SeedCoverageByMGS
genome	OddsRatio	OddsRatio	log OddsRatio	pvalue	numberOfSeedInCag	FDR	numberOfGenesInCluster	numberOfGenesHaveTaxa	FrequencyOfHaveTaxa	mostAbundantTaxaHasGeneNumber	FrequencyOfMostAbundantTaxa	FrequencyAmongHaveTaxa	taxa	ExampleGene	.id	percentageOfOrf	Marker lineage	number of genomes	number of markers	number of marker sets	0 1 2 3 4 5+	Completeness	Contamination	Strain heterogeneity
MGS0010	6.69	6.69	0.825426	1.1e-50	1809	1.08e-48	5212	5211	0.999808	4731	0.907713	0.907887	Escherichia coli	gene_100124|GeneMark.hmm|483_nt|+|1|483--3.fastq_5_23	CAG0001	1	f__Enterobacteriaceae (UID5124)	134	1173	336	336 798 39 0 0 0	71.91	3.05	94.87
MGS0007	0.0215	0.0215	-1.66756	6.37e-11	625	3.12e-09	1168	442	0.378425	195	0.166952	0.441176	Clostridium perfringens	gene_1000810|GeneMark.hmm|243_nt|+|3|245--41.fastq_1_27	CAG0025	1	o__Clostridiales (UID1375)	50	332	124	65 216 49 2 0 0	77.87	9.96	100
MGS0024	0.01	0	#NUM!	1.75e-06	345	5.64e-05	1576	1543	0.979061	1497	0.949873	0.970188	Bifidobacterium adolescentis	gene_1003543|GeneMark.hmm|774_nt|-|1093|1866--37.fastq_1_39	CAG0013	1	f__Bifidobacteriaceae (UID1458)	77	464	220	197 241 25 1 0 0	57.59	5.3	96.43
MGS0026	0.01	0	#NUM!	2.3e-06	338	5.64e-05	1507	1505	0.998673	1496	0.992701	0.99402	Bifidobacterium longum	gene_1000363|GeneMark.hmm|1554_nt|-|1|1554--15.fastq_1_27	CAG0016	1	f__Bifidobacteriaceae (UID1462)	65	476	217	196 241 38 1 0 0	56.06	8.51	92.68
MGS0031	0.01	0	#NUM!	9.91e-06	300	0.000194	1129	966	0.855624	861	0.762622	0.891304	Bifidobacterium adolescentis	gene_100350|GeneMark.hmm|510_nt|-|1|510--23.fastq_5_31	CAG0026	1	f__Bifidobacteriaceae (UID1458)	77	464	220	222 226 16 0 0 0	52.75	4.73	87.5
MGS0043	0.0507	0.0507	-1.29499	4.81e-05	288	0.000786	363	284	0.782369	130	0.358127	0.457746	Bacteroides vulgatus	gene_1006054|GeneMark.hmm|192_nt|+|3|194--50.fastq_1_17	CAG0059	1	f__Lachnospiraceae (UID1286)	57	420	207	238 153 27 2 0 0	40.76	6.51	18.18
MGS0055	0.01	0	#NUM!	0.00013	232	0.00179	713	713	1	704	0.987377	0.987377	Streptococcus salivarius	gene_1001154|GeneMark.hmm|561_nt|+|3|563--30.fastq_1_39	CAG0037	1	g__Streptococcus (UID684)	26	668	229	469 182 15 2 0 0	25.33	1.92	90.48
MGS0050	0.01	0	#NUM!	0.000146	229	0.00179	503	290	0.576541	83	0.16501	0.286207	Clostridium botulinum	gene_1010789|GeneMark.hmm|291_nt|+|528|818--35.fastq_1_31	CAG0046	1	o__Clostridiales (UID1375)	50	332	124	197 127 8 0 0 0	31.2	0.2	100
MGS0006	0.01	0	#NUM!	0.00106	176	0.0115	950	117	0.123158	13	0.0136842	0.111111	Prevotella ruminicola	gene_1002561|GeneMark.hmm|459_nt|+|2|460--7.fastq_1_57	CAG0028	1	o__Bacteroidales (UID2657)	160	492	269	100 372 20 0 0 0	78.62	4.52	95
MGS0041	0.01	0	#NUM!	0.00119	173	0.0117	545	539	0.988991	536	0.983486	0.994434	Bifidobacterium bifidum	gene_1003917|GeneMark.hmm|366_nt|-|3|368--12.fastq_1_17	CAG0041	1	f__Bifidobacteriaceae (UID1462)	65	476	217	259 205 11 1 0 0	43.17	1.67	78.57
MGS0023	0.01	0	#NUM!	0.00302	148	0.0269	828	123	0.148551	22	0.02657	0.178862	Prevotella dentalis	gene_101459|GeneMark.hmm|522_nt|+|81|602--48.fastq_1_17	CAG0031	1	o__Bacteroidales (UID2657)	160	492	269	206 276 10 0 0 0	58.25	2.32	100
MGS0022	0.01	0	#NUM!	0.00551	132	0.0446	1789	1227	0.685858	719	0.401901	0.585982	Bifidobacterium adolescentis	gene_1002676|GeneMark.hmm|378_nt|+|2|379--41.fastq_1_27	CAG0010	1	f__Bifidobacteriaceae (UID1458)	77	464	220	195 236 32 1 0 0	60.49	6.53	94.29
MGS0032	0.0949	0.0949	-1.02273	0.00592	159	0.0446	1620	1532	0.945679	1524	0.940741	0.994778	Megamonas hypermegale	gene_100394|GeneMark.hmm|333_nt|-|144|476--29.fastq_5_17	CAG0012	1	p__Firmicutes (UID1022)	100	295	158	127 154 14 0 0 0	49.64	1.7	92.86
MGS0077	0.01	0	#NUM!	0.0131	109	0.0917	269	142	0.527881	45	0.167286	0.316901	Clostridium botulinum	gene_1007067|GeneMark.hmm|756_nt|-|58|813--2.fastq_1_53	CAG0069	1	o__Clostridiales (UID1375)	50	332	124	265 66 1 0 0 0	8.28	0.02	100
MGS0008	0.01	0	#NUM!	0.026	91	0.165	1571	1488	0.947167	1476	0.939529	0.991935	Lactobacillus ruminis	gene_100199|GeneMark.hmm|363_nt|+|1|363--48.fastq_1_17	CAG0014	1	k__Bacteria (UID203)	5449	104	58	15 65 24 0 0 0	76.57	6.11	100
MGS0005	0.01	0	#NUM!	0.027	90	0.165	827	819	0.990326	813	0.983071	0.992674	Ruminococcus bromii	gene_100177|GeneMark.hmm|351_nt|+|1|351--48.fastq_1_17	CAG0032	1	o__Clostridiales (UID1212)	172	263	149	73 175 14 1 0 0	80.89	5.6	88.24
MGS0016	0.01	0	#NUM!	0.0354	83	0.2	2033	586	0.288244	174	0.0855878	0.296928	Roseburia intestinalis	gene_1000375|GeneMark.hmm|690_nt|+|1|690--11.fastq_1_31	CAG0008	1	f__Lachnospiraceae (UID1286)	57	420	207	136 245 37 2 0 0	64.37	7.64	95.35
MGS0072	0.01	0	#NUM!	0.0368	82	0.2	124	82	0.66129	55	0.443548	0.670732	Clostridium difficile	gene_1004080|GeneMark.hmm|684_nt|+|2|685--2.fastq_1_53	CAG0085	1	o__Clostridiales (UID1120)	304	250	143	188 59 3 0 0 0	8.89	0.77	100
MGS0012	0.01	0	#NUM!	0.0398	80	0.205	557	56	0.100539	13	0.0233393	0.232143	Ruminococcus bromii	gene_1016692|GeneMark.hmm|525_nt|+|1|525--13.fastq_1_27	CAG0039	1	o__Clostridiales (UID1212)	172	263	149	76 169 18 0 0 0	66.94	3.96	100
MGS0002	0.146	0.146	-0.835647	0.0441	105	0.216	2420	2414	0.997521	2410	0.995868	0.998343	Eubacterium rectale	gene_1000989|GeneMark.hmm|537_nt|-|16|552--30.fastq_1_39	CAG0005	1	f__Lachnospiraceae (UID1286)	57	420	207	66 343 11 0 0 0	85.51	2.69	100
MGS0015	0.01	0	#NUM!	0.0483	75	0.224	503	501	0.996024	501	0.996024	1	Eubacterium eligens	gene_1004979|GeneMark.hmm|582_nt|+|3|584--14.fastq_1_31	CAG0045	1	o__Clostridiales (UID1212)	172	263	149	89 163 11 0 0 0	65.57	4.13	100
MGS0025	0.01	0	#NUM!	0.0502	74	0.224	2375	1860	0.783158	1841	0.775158	0.989785	Faecalibacterium prausnitzii	gene_1000512|GeneMark.hmm|561_nt|-|147|707--41.fastq_1_27	CAG0006	1	k__Bacteria (UID203)	5449	102	56	58 38 6 0 0 0	56.15	8.63	100
MGS0046	0.01	0	#NUM!	0.0611	69	0.26	535	95	0.17757	23	0.0429907	0.242105	Butyrate-producing bacterium	gene_1002947|GeneMark.hmm|336_nt|+|1|336--22.fastq_1_35	CAG0043	1	o__Clostridiales (UID1212)	172	263	149	166 90 7 0 0 0	37.97	2.4	71.43
MGS0045	0.01	0	#NUM!	0.0662	67	0.27	1257	463	0.368337	284	0.225935	0.613391	Roseburia intestinalis	gene_1000248|GeneMark.hmm|453_nt|+|3|455--4.fastq_1_31	CAG0022	1	k__Bacteria (UID203)	5449	103	57	40 48 15 0 0 0	39.47	4.84	100
MGS0020	0.01	0	#NUM!	0.084	61	0.329	828	156	0.188406	13	0.0157005	0.0833333	Eubacterium cylindroides	gene_1003738|GeneMark.hmm|564_nt|+|2|565--13.fastq_1_27	CAG0030	1	k__Bacteria (UID2372)	131	177	106	70 106 1 0 0 0	62.05	0.94	100
MGS0052	0.01	0	#NUM!	0.0874	60	0.329	799	788	0.986233	784	0.981227	0.994924	Coprococcus sp.	gene_1000628|GeneMark.hmm|609_nt|+|2|610--35.fastq_1_31	CAG0033	1	k__Bacteria (UID203)	5449	103	57	76 23 4 0 0 0	29.51	6.14	75
MGS0071	0.01	0	#NUM!	0.116	53	0.421	163	159	0.97546	136	0.834356	0.855346	Bifidobacterium adolescentis	gene_100506|GeneMark.hmm|675_nt|-|89|763--50.fastq_10_35	CAG0076	1	k__Bacteria (UID203)	5449	104	58	91 11 2 0 0 0	9.4	2.3	100
MGS0014	0.01	0	#NUM!	0.121	52	0.424	1316	165	0.12538	90	0.0683891	0.545455	Eubacterium cylindroides	gene_1001052|GeneMark.hmm|411_nt|+|39|449--23.fastq_1_53	CAG0019	1	k__Bacteria (UID2372)	131	177	106	63 101 13 0 0 0	65.59	5.51	84.62
MGS0019	0.01	0	#NUM!	0.143	48	0.46	539	83	0.153989	18	0.0333952	0.216867	Faecalibacterium prausnitzii	gene_100057|GeneMark.hmm|531_nt|-|2|532--48.fastq_1_17	CAG0042	1	o__Clostridiales (UID1212)	172	263	149	79 181 3 0 0 0	62.08	2.01	100
MGS0035	0.01	0	#NUM!	0.149	47	0.46	1179	904	0.766751	899	0.762511	0.994469	Faecalibacterium prausnitzii	gene_1000003|GeneMark.hmm|1272_nt|-|124|1395--15.fastq_1_27	CAG0023	1	o__Clostridiales (UID1212)	172	261	147	133 118 10 0 0 0	47.71	3.3	100
MGS0053	0.01	0	#NUM!	0.149	47	0.46	364	88	0.241758	22	0.0604396	0.25	Butyrate-producing bacterium	gene_1004147|GeneMark.hmm|615_nt|+|2|616--30.fastq_1_39	CAG0058	1	o__Clostridiales (UID1212)	172	263	149	190 70 3 0 0 0	29.42	1.01	100
MGS0054	0.01	0	#NUM!	0.155	46	0.46	548	496	0.905109	493	0.899635	0.993952	Megasphaera elsdenii	gene_1001500|GeneMark.hmm|474_nt|+|138|611--6.fastq_1_57	CAG0040	1	k__Bacteria (UID203)	5449	104	58	79 23 2 0 0 0	29.08	3.45	100
MGS0057	0.01	0	#NUM!	0.155	46	0.46	276	276	1	276	1	1	Butyrate-producing bacterium	gene_1000404|GeneMark.hmm|1044_nt|-|160|1203--15.fastq_1_27	CAG0068	1	o__Clostridiales (UID1212)	172	263	149	190 72 1 0 0 0	23.79	0.13	100
MGS0048	0.01	0	#NUM!	0.209	39	0.602	476	426	0.894958	421	0.884454	0.988263	Roseburia intestinalis	gene_1025085|GeneMark.hmm|978_nt|+|2|979--9.fastq_1_35	CAG0049	1	f__Lachnospiraceae (UID1286)	57	420	207	262 140 18 0 0 0	34.46	2.29	100
MGS0056	0.256	0.256	-0.59176	0.235	61	0.648	278	31	0.111511	2	0.00719425	0.0645161	Clostridium cellulovorans	gene_1004241|GeneMark.hmm|306_nt|-|3|308--49.fastq_1_43	CAG0067	1	k__Bacteria (UID203)	5449	104	58	75 27 2 0 0 0	24.62	1.88	100
MGS0001	0.01	0	#NUM!	0.238	36	0.648	3870	1396	0.360724	552	0.142636	0.395415	Ruminococcus sp.	gene_1000358|GeneMark.hmm|651_nt|+|1|651--11.fastq_1_31	CAG0002	1	o__Clostridiales (UID1226)	155	278	158	44 222 12 0 0 0	88.9	4.49	83.33
MGS0028	0.01	0	#NUM!	0.26	34	0.653	788	410	0.520305	322	0.408629	0.785366	Ruminococcus obeum	gene_1000315|GeneMark.hmm|1260_nt|-|214|1473--11.fastq_1_31	CAG0034	1	k__Bacteria (UID203)	5449	103	57	50 44 9 0 0 0	54.15	1.44	100
MGS0030	0.01	0	#NUM!	0.26	34	0.653	326	90	0.276074	51	0.156442	0.566667	Eubacterium cylindroides	gene_1004618|GeneMark.hmm|453_nt|-|3|455--4.fastq_1_31	CAG0063	1	k__Bacteria (UID2372)	131	177	106	63 108 6 0 0 0	53.17	2.28	50
MGS0047	0.01	0	#NUM!	0.26	34	0.653	1173	972	0.828645	957	0.815857	0.984568	Faecalibacterium prausnitzii	gene_1000165|GeneMark.hmm|546_nt|+|3|548--49.fastq_1_43	CAG0024	1	k__Bacteria (UID203)	5449	102	56	74 27 1 0 0 0	36.53	1.79	100
MGS0021	0.01	0	#NUM!	0.297	31	0.728	2667	540	0.202475	148	0.0554931	0.274074	Prevotella ruminicola	gene_1001979|GeneMark.hmm|735_nt|+|3|737--41.fastq_1_27	CAG0004	1	g__prevotella (UID2724)	55	567	296	217 309 41 0 0 0	60.58	8.18	92.68
MGS0011	0.414	0.414	-0.383	0.306	76	0.731	1458	289	0.198217	46	0.0315501	0.15917	Roseburia intestinalis	gene_1004025|GeneMark.hmm|519_nt|+|53|571--13.fastq_1_27	CAG0017	1	f__Lachnospiraceae (UID1286)	57	420	207	115 276 29 0 0 0	68.83	5.62	100
MGS0013	0.01	0	#NUM!	0.357	27	0.817	2928	526	0.179645	134	0.045765	0.254753	Prevotella ruminicola	gene_1000337|GeneMark.hmm|474_nt|-|67|540--45.fastq_1_53	CAG0003	1	g__prevotella (UID2724)	55	567	296	211 317 39 0 0 0	66.66	6.64	89.74
MGS0029	0.314	0.314	-0.50307	0.361	50	0.817	1377	255	0.185185	59	0.0428468	0.231373	Prevotella ruminicola	gene_1000421|GeneMark.hmm|1452_nt|-|129|1580--11.fastq_1_31	CAG0018	1	o__Bacteroidales (UID2716)	92	487	270	214 256 17 0 0 0	53.76	2.6	100
MGS0042	0.01	0	#NUM!	0.375	26	0.817	491	146	0.297352	32	0.0651731	0.219178	Ruminococcus obeum	gene_1000648|GeneMark.hmm|1557_nt|+|2|1558--15.fastq_1_27	CAG0047	1	o__Clostridiales (UID1226)	155	278	158	142 125 11 0 0 0	42.73	0.94	100
MGS0060	0.01	0	#NUM!	0.375	26	0.817	150	43	0.286667	20	0.133333	0.465116	Faecalibacterium prausnitzii	gene_1001490|GeneMark.hmm|525_nt|-|98|622--35.fastq_1_31	CAG0079	1	o__Clostridiales (UID1212)	172	263	149	210 52 1 0 0 0	15.92	0.17	100
MGS0003	0.01	0	#NUM!	0.393	25	0.819	1949	339	0.173935	89	0.0456644	0.262537	Prevotella melaninogenica	gene_1002526|GeneMark.hmm|900_nt|-|11|910--36.fastq_1_47	CAG0009	1	g__prevotella (UID2721)	65	530	280	119 368 43 0 0 0	82.76	9.45	97.67
MGS0034	0.01	0	#NUM!	0.393	25	0.819	199	69	0.346734	63	0.316583	0.913043	Ruminococcus bromii	gene_103679|GeneMark.hmm|327_nt|-|2|328--44.fastq_5_17	CAG0073	1	k__Bacteria (UID203)	5449	104	58	38 42 24 0 0 0	48.28	4.14	100
MGS0018	0.01	0	#NUM!	0.412	24	0.841	472	127	0.269068	45	0.095339	0.354331	Ruminococcus torques	gene_1000835|GeneMark.hmm|714_nt|+|1018|1731--37.fastq_1_39	CAG0050	1	f__Lachnospiraceae (UID1256)	33	333	171	131 188 14 0 0 0	62.16	5.07	100
MGS0004	0.01	0	#NUM!	0.455	22	0.892	1678	366	0.218117	84	0.0500596	0.229508	Prevotella dentalis	gene_1000020|GeneMark.hmm|546_nt|+|3|548--49.fastq_1_43	CAG0011	1	g__prevotella (UID2724)	55	567	296	124 401 42 0 0 0	81.63	9.38	95.24
MGS0058	0.01	0	#NUM!	0.455	22	0.892	359	150	0.417827	44	0.122563	0.293333	Olsenella uli	gene_1005776|GeneMark.hmm|528_nt|-|3|530--23.fastq_1_53	CAG0060	1	p__Actinobacteria (UID2112)	31	211	124	158 46 7 0 0 0	19.12	2.47	100
MGS0044	0.01	0	#NUM!	0.478	21	0.919	465	30	0.0645161	2	0.00430107	0.0666667	Clostridium cellulovorans	gene_1004967|GeneMark.hmm|429_nt|+|253|681--35.fastq_1_31	CAG0051	1	k__Bacteria (UID2372)	131	177	106	117 57 3 0 0 0	39.67	2.83	100
MGS0009	1.18	1.18	0.071882	0.518	373	0.976	779	115	0.147625	5	0.00641848	0.0434783	Haemophilus influenzae	gene_1003157|GeneMark.hmm|762_nt|+|1|762--41.fastq_1_27	CAG0036	1	c__Gammaproteobacteria (UID4201)	1164	271	170	87 166 18 0 0 0	72.61	6.23	100
MGS0038	0.01	0	#NUM!	0.588	17	1	593	199	0.335582	52	0.0876897	0.261307	Prevotella dentalis	gene_10052|GeneMark.hmm|438_nt|-|3|440--36.fastq_10_17	CAG0038	1	o__Bacteroidales (UID2716)	92	487	270	263 208 16 0 0 0	44.99	2.4	100
MGS0039	0.01	0	#NUM!	0.588	17	1	783	270	0.344828	123	0.157088	0.455556	Ruminococcus torques	gene_1001018|GeneMark.hmm|1581_nt|+|1|1581--37.fastq_1_39	CAG0035	1	f__Lachnospiraceae (UID1256)	33	333	171	186 132 15 0 0 0	43.84	3.53	100
MGS0040	0.01	0	#NUM!	0.621	16	1	939	245	0.260916	56	0.0596379	0.228571	Prevotella melaninogenica	gene_1003775|GeneMark.hmm|327_nt|+|207|533--7.fastq_1_57	CAG0029	1	g__prevotella (UID2724)	55	567	296	320 232 15 0 0 0	43.63	3.76	73.33
MGS0073	0.01	0	#NUM!	0.621	16	1	340	124	0.364706	97	0.285294	0.782258	Faecalibacterium prausnitzii	gene_1009625|GeneMark.hmm|351_nt|-|5|355--50.fastq_1_17	CAG0062	1	k__Bacteria (UID203)	5449	102	56	91 11 0 0 0 0	8.69	0	0
MGS0083	0.01	0	#NUM!	0.657	15	1	444	443	0.997748	443	0.997748	1	Faecalibacterium prausnitzii	gene_1011027|GeneMark.hmm|693_nt|-|3|695--14.fastq_1_31	CAG0054	1	k__Bacteria (UID203)	5449	102	56	93 9 0 0 0 0	4.71	0	0
MGS0027	0.761	0.761	-0.118615	0.763	85	1	2042	235	0.115083	47	0.0230166	0.2	Megasphaera elsdenii	gene_100064|GeneMark.hmm|414_nt|-|284|697--22.fastq_5_17	CAG0007	1	p__Firmicutes (UID1022)	100	295	158	119 170 6 0 0 0	55.52	2.11	100
MGS0017	0.514	0.514	-0.289037	0.774	31	1	1517	358	0.235992	81	0.0533949	0.226257	Prevotella dentalis	gene_10032|GeneMark.hmm|237_nt|+|3|239--18.fastq_10_17	CAG0015	1	o__Bacteroidales (UID2716)	92	487	270	174 289 24 0 0 0	62.66	4.01	91.67
MGS0051	0.01	0	#NUM!	0.782	12	1	1309	264	0.201681	70	0.0534759	0.265152	Prevotella dentalis	gene_1002447|GeneMark.hmm|651_nt|-|2|652--6.fastq_1_57	CAG0020	1	k__Bacteria (UID203)	5449	104	58	83 20 1 0 0 0	31.03	1.72	0
MGS0067	0.01	0	#NUM!	0.782	12	1	116	14	0.12069	3	0.0258621	0.214286	Alistipes shahii	gene_1008873|GeneMark.hmm|738_nt|+|3|740--49.fastq_1_43	CAG0091	1	p__Bacteroidetes (UID2605)	350	316	210	272 44 0 0 0 0	10.13	0	0
MGS0036	0.01	0	#NUM!	0.887	10	1	513	510	0.994152	508	0.990253	0.996078	Ruminococcus torques	gene_1001405|GeneMark.hmm|528_nt|+|3|530--14.fastq_1_31	CAG0044	1	f__Lachnospiraceae (UID1256)	33	333	171	168 143 22 0 0 0	47.08	4.69	100
MGS0037	0.01	0	#NUM!	0.887	10	1	342	105	0.307018	54	0.157895	0.514286	Prevotella dentalis	gene_1009683|GeneMark.hmm|543_nt|+|3|545--20.fastq_1_27	CAG0061	1	g__prevotella (UID2724)	55	567	296	295 266 6 0 0 0	46.08	1.27	66.67
MGS0062	0.01	0	#NUM!	0.887	10	1	102	30	0.294118	10	0.0980392	0.333333	Ruminococcus sp.	gene_1003522|GeneMark.hmm|894_nt|-|463|1356--15.fastq_1_27	CAG0096	1	k__Bacteria (UID203)	5449	103	57	88 15 0 0 0 0	12.92	0	0
MGS0066	0.01	0	#NUM!	0.887	10	1	299	31	0.103679	7	0.0234114	0.225806	Prevotella ruminicola	gene_1002955|GeneMark.hmm|441_nt|+|1|441--43.fastq_1_53	CAG0064	1	k__Bacteria (UID203)	5449	104	58	97 7 0 0 0 0	12.07	0	0
MGS0092	0.01	0	#NUM!	0.887	10	1	379	55	0.145119	11	0.0290237	0.2	Roseburia hominis	gene_1003613|GeneMark.hmm|540_nt|-|24|563--14.fastq_1_31	CAG0055	1	root (UID1)	5656	56	24	56 0 0 0 0 0	0	0	0
MGS0091	0.01	0	#NUM!	0.949	9	1	100	28	0.28	19	0.19	0.678571	Bacteroides helcogenes	gene_1010046|GeneMark.hmm|261_nt|+|2|262--50.fastq_1_17	CAG0099	1	k__Bacteria (UID203)	5449	104	58	101 3 0 0 0 0	0.47	0	0
MGS0059	2.21	2.21	0.344392	0.983	8	1	1021	215	0.210578	73	0.0714985	0.339535	Prevotella dentalis	gene_1006015|GeneMark.hmm|489_nt|-|3|491--20.fastq_1_27	CAG0027	1	o__Bacteroidales (UID2716)	92	487	270	399 87 1 0 0 0	16.13	0.12	100
MGS0033	0.967	0.967	-0.0145735	1	17	1	1303	214	0.164236	54	0.0414428	0.252336	Prevotella ruminicola	gene_1002604|GeneMark.hmm|519_nt|-|119|637--2.fastq_1_53	CAG0021	1	k__Bacteria (UID203)	5449	104	58	70 33 1 0 0 0	49.29	1.72	100
MGS0049	0.01	0	#NUM!	1	6	1	194	27	0.139175	16	0.0824742	0.592593	Eubacterium cylindroides	gene_1005059|GeneMark.hmm|696_nt|-|1|696--41.fastq_1_27	CAG0074	1	k__Bacteria (UID203)	5449	103	57	75 26 2 0 0 0	33.97	3.51	100
MGS0061	0.01	0	#NUM!	1	3	1	112	42	0.375	13	0.116071	0.309524	Prevotella ruminicola	gene_111071|GeneMark.hmm|687_nt|+|3|689--5.fastq_5_27	CAG0092	1	k__Bacteria (UID203)	5449	104	58	88 16 0 0 0 0	14.04	0	0
MGS0063	0.01	0	#NUM!	1	1	1	206	52	0.252427	18	0.0873786	0.346154	Ruminococcus torques	gene_1015134|GeneMark.hmm|438_nt|-|10|447--33.fastq_1_27	CAG0070	1	k__Bacteria (UID203)	5449	103	57	90 13 0 0 0 0	12.92	0	0
MGS0064	0.01	0	#NUM!	1	1	1	148	43	0.290541	10	0.0675676	0.232558	Prevotella melaninogenica	gene_1008595|GeneMark.hmm|669_nt|+|1|669--7.fastq_1_57	CAG0080	1	k__Bacteria (UID203)	5449	104	58	92 12 0 0 0 0	12.85	0	0
MGS0065	0.01	0	#NUM!	1	8	1	366	90	0.245902	32	0.0874317	0.355556	Prevotella ruminicola	gene_1018042|GeneMark.hmm|672_nt|-|2|673--9.fastq_1_35	CAG0057	1	k__Bacteria (UID203)	5449	104	58	93 10 1 0 0 0	12.25	0.16	100
MGS0068	0.01	0	#NUM!	1	4	1	460	284	0.617391	255	0.554348	0.897887	Ruminococcus obeum	gene_1003953|GeneMark.hmm|639_nt|+|1|639--28.fastq_1_43	CAG0052	1	k__Bacteria (UID203)	5449	103	57	92 10 1 0 0 0	9.73	0.16	0
MGS0069	0.01	0	#NUM!	1	7	1	378	49	0.12963	9	0.0238095	0.183673	Roseburia hominis	gene_1001865|GeneMark.hmm|471_nt|-|3|473--4.fastq_1_31	CAG0056	1	k__Bacteria (UID203)	5449	103	57	92 11 0 0 0 0	9.73	0	0
MGS0070	0.01	0	#NUM!	1	4	1	457	200	0.437637	70	0.153173	0.35	Prevotella melaninogenica	gene_100387|GeneMark.hmm|435_nt|-|17|451--26.fastq_5_35	CAG0053	1	k__Bacteria (UID203)	5449	104	58	91 13 0 0 0 0	9.72	0	0
MGS0074	0.01	0	#NUM!	1	5	1	279	26	0.09319	6	0.0215054	0.230769	Prevotella dentalis	gene_1008583|GeneMark.hmm|474_nt|+|2|475--7.fastq_1_57	CAG0066	1	root (UID1)	5656	56	24	54 2 0 0 0 0	8.33	0	0
MGS0075	0.01	0	#NUM!	1	4	1	120	17	0.141667	5	0.0416667	0.294118	Roseburia hominis	gene_1016556|GeneMark.hmm|840_nt|-|3|842--14.fastq_1_31	CAG0087	1	root (UID1)	5656	56	24	54 2 0 0 0 0	8.33	0	0
MGS0076	0.01	0	#NUM!	1	7	1	103	102	0.990291	94	0.912621	0.921569	Streptococcus infantarius	gene_194517|GeneMark.hmm|714_nt|+|3|716--47.fastq_2_27	CAG0094	1	root (UID1)	5656	56	24	54 2 0 0 0 0	8.33	0	0
MGS0078	0.01	0	#NUM!	1	8	1	156	35	0.224359	15	0.0961538	0.428571	Ruminococcus albus	gene_1016458|GeneMark.hmm|435_nt|+|300|734--13.fastq_1_27	CAG0078	1	k__Bacteria (UID203)	5449	104	58	88 16 0 0 0 0	7.46	0	0
MGS0079	0.01	0	#NUM!	1	1	1	145	81	0.558621	32	0.22069	0.395062	Prevotella melaninogenica	gene_1017085|GeneMark.hmm|522_nt|-|1|522--27.fastq_1_57	CAG0082	1	k__Bacteria (UID203)	5449	104	58	96 8 0 0 0 0	7.37	0	0
MGS0080	0.01	0	#NUM!	1	7	1	146	57	0.390411	46	0.315068	0.807018	Faecalibacterium prausnitzii	gene_1020315|GeneMark.hmm|366_nt|+|115|480--33.fastq_1_27	CAG0081	1	k__Bacteria (UID203)	5449	102	56	96 6 0 0 0 0	6.25	0	0
MGS0081	0.01	0	#NUM!	1	6	1	141	107	0.758865	106	0.751773	0.990654	Faecalibacterium prausnitzii	gene_1002491|GeneMark.hmm|693_nt|+|55|747--41.fastq_1_27	CAG0083	1	k__Bacteria (UID203)	5449	102	56	98 4 0 0 0 0	6.25	0	0
MGS0082	0.967	0.967	-0.0145735	1	17	1	116	93	0.801724	91	0.784483	0.978495	Veillonella parvula	gene_1028301|GeneMark.hmm|888_nt|+|2|889--13.fastq_1_27	CAG0090	1	k__Bacteria (UID203)	5449	103	58	94 9 0 0 0 0	4.8	0	0
MGS0084	0.01	0	#NUM!	1	2	1	122	74	0.606557	67	0.54918	0.905405	Ruminococcus obeum	gene_1003131|GeneMark.hmm|819_nt|+|1|819--28.fastq_1_43	CAG0086	1	k__Bacteria (UID203)	5449	103	57	96 5 2 0 0 0	4.31	0.32	50
MGS0085	0.01	0	#NUM!	1	7	1	299	29	0.09699	8	0.0267559	0.275862	Prevotella dentalis	gene_1001223|GeneMark.hmm|843_nt|-|1|843--36.fastq_1_47	CAG0065	1	root (UID1)	5656	56	24	55 1 0 0 0 0	4.17	0	0
MGS0086	1.55	1.55	0.190332	1	11	1	206	26	0.126214	3	0.0145631	0.115385	Butyrate-producing bacterium	gene_101579|GeneMark.hmm|315_nt|+|3|317--48.fastq_1_17	CAG0071	1	root (UID1)	5656	56	24	55 1 0 0 0 0	4.17	0	0
MGS0087	0.01	0	#NUM!	1	2	1	117	45	0.384615	17	0.145299	0.377778	Ruminococcus obeum	gene_100423|GeneMark.hmm|474_nt|-|3|476--29.fastq_5_17	CAG0088	1	root (UID1)	5656	56	24	55 1 0 0 0 0	4.17	0	0
MGS0088	0.01	0	#NUM!	1	6	1	116	3	0.0258621	1	0.00862069	0.333333	Bacteroides xylanisolvens	gene_1011621|GeneMark.hmm|3081_nt|+|2|3082--11.fastq_1_31	CAG0089	1	root (UID1)	5656	56	24	55 1 0 0 0 0	4.17	0	0
MGS0089	0.01	0	#NUM!	1	7	1	481	476	0.989605	472	0.981289	0.991597	Ruminococcus sp.	gene_1000614|GeneMark.hmm|459_nt|+|3|461--30.fastq_1_39	CAG0048	1	k__Bacteria (UID203)	5449	103	57	98 5 0 0 0 0	3.67	0	0
MGS0090	0.01	0	#NUM!	1	3	1	103	18	0.174757	5	0.0485437	0.277778	Prevotella ruminicola	gene_1028301|GeneMark.hmm|378_nt|+|3|380--37.fastq_1_43	CAG0095	1	k__Bacteria (UID203)	5449	104	58	99 5 0 0 0 0	0.78	0	0
MGS0093	0.01	0	#NUM!	1	4	1	156	130	0.833333	127	0.814103	0.976923	Faecalibacterium prausnitzii	gene_1011023|GeneMark.hmm|1023_nt|-|2|1024--41.fastq_1_27	CAG0077	1	root (UID1)	5656	56	24	56 0 0 0 0 0	0	0	0
MGS0094	0.01	0	#NUM!	1	7	1	140	2	0.0142857	1	0.00714286	0.5	Escherichia coli	gene_1057198|GeneMark.hmm|474_nt|-|3|476--49.fastq_1_47	CAG0084	1	root (UID1)	5656	56	24	56 0 0 0 0 0	0	0	0
MGS0095	0.01	0	#NUM!	1	1	1	108	9	0.0833333	6	0.0555556	0.666667	Prevotella dentalis	gene_100418|GeneMark.hmm|720_nt|-|312|1031--20.fastq_10_43	CAG0093	1	root (UID1)	5656	56	24	56 0 0 0 0 0	0	0	0
MGS0096	0.01	0	#NUM!	1	1	1	102	4	0.0392157	2	0.0196078	0.5	Prevotella ruminicola	gene_100297|GeneMark.hmm|423_nt|+|3|425--6.fastq_10_47	CAG0097	1	root (UID1)	5656	56	24	56 0 0 0 0 0	0	0	0
MGS0097	0.01	0	#NUM!	1	3	1	101	4	0.039604	2	0.019802	0.5	Bacteroides salanitronis	gene_1010797|GeneMark.hmm|435_nt|+|1|435--31.fastq_1_47	CAG0098	1	root (UID1)	5656	56	24	56 0 0 0 0 0	0	0	0
MGS0098	0.01	0	#NUM!	1	1	1	97	11	0.113402	3	0.0309278	0.272727	Clostridium cf.	gene_1012653|GeneMark.hmm|3072_nt|-|3265|6336--15.fastq_1_27	CAG0100	1	root (UID1)	5656	56	24	56 0 0 0 0 0	0	0	0
